# Supplementary material for: 4-Methyl-N-(4-nitro­benzo­yl)benzene­sulfonamide
Source: Acta Crystallogr Sect E Struct Rep Online. 2011 Mar 19;67(Pt 4):o917. doi: 10.1107/S1600536811009470 (PMC3100041; doi:10.1107/S1600536811009470)
Supplement: Supplementary file 2 [file e-67-0o917-Isup2.hkl]

# 
# h,k,l, Fc-squared, Fo-squared, sigma(Fo-squared) and status flag 
# 
data_I
_shelx_title ' DAS21 P21' 
_shelx_refln_list_code          4 
_shelx_F_calc_maximum       90.33 
_exptl_crystal_F_000       332.00 
_reflns_d_resolution_high  0.8003 
 
loop_ 
 _symmetry_equiv_pos_as_xyz 
 'x, y, z' 
 '-x, y+1/2, -z' 
 
_cell_length_a    11.7220 
_cell_length_b     5.1370 
_cell_length_c    12.4880 
_cell_angle_alpha  90.000 
_cell_angle_beta  105.090 
_cell_angle_gamma  90.000 
 
_shelx_F_squared_multiplier     1.000 
 
loop_ 
 _refln_index_h 
 _refln_index_k 
 _refln_index_l 
 _refln_F_squared_calc 
 _refln_F_squared_meas 
 _refln_F_squared_sigma 
 _refln_observed_status 
   8  -4   0        3.19       -2.64      2.64 o 
   9  -4   0        4.99       -1.00      2.94 o 
  10  -4   0        8.03        2.59      3.04 o 
  11  -4   0       32.40       26.49      3.88 o 
   2  -3   0      492.43      472.77      3.51 o 
   3  -3   0      295.14      306.67      3.49 o 
   4  -3   0      279.40      267.66      3.53 o 
   5  -3   0       57.31       59.54      2.49 o 
   6  -3   0      486.74      449.41      5.16 o 
   7  -3   0      162.36      135.46      3.54 o 
   8  -3   0        6.18        4.35      2.46 o 
   9  -3   0       66.81       70.81      3.35 o 
  10  -3   0       19.77       21.53      3.21 o 
  11  -3   0       13.92       14.94      3.17 o 
  12  -3   0       38.34       52.38      3.93 o 
   0  -2   0     1071.05      876.97      2.91 o 
   1  -2   0      165.39      161.78      1.78 o 
   2  -2   0      160.55      170.89      2.16 o 
   3  -2   0      357.27      387.37      3.34 o 
   4  -2   0     1814.15     1754.97     33.51 o 
   5  -2   0      771.30      739.71      3.86 o 
   9  -2   0       85.38       83.74      3.39 o 
  10  -2   0       68.88       70.10      3.46 o 
  11  -2   0       35.89       39.02      3.26 o 
  12  -2   0        6.41        3.56      2.93 o 
  13  -2   0        6.94        0.95      3.45 o 
   1  -1   0     2627.75     2501.15      4.85 o 
   3  -1   0     2751.25     2943.97      5.95 o 
   4  -1   0      258.79      251.73      2.35 o 
   5  -1   0      145.67      134.53      2.22 o 
   6  -1   0      269.75      304.21      3.52 o 
   7  -1   0      205.21      198.28      3.31 o 
   8  -1   0      278.98      287.63      4.18 o 
   9  -1   0       78.62       71.40      2.85 o 
  10  -1   0       17.73       18.43      2.46 o 
  11  -1   0       38.83       47.18      3.05 o 
  12  -1   0       17.25       23.38      3.02 o 
  13  -1   0       18.77       26.98      3.31 o 
   2   0   0      427.90      450.19      2.56 o 
   3   0   0      961.59     1070.93      4.59 o 
   4   0   0      214.87      200.03      2.59 o 
   5   0   0       20.40       24.07      1.95 o 
   6   0   0     1393.34     1541.28      8.11 o 
   7   0   0        7.56        7.54      2.36 o 
   8   0   0       26.81       30.31      2.68 o 
   9   0   0       36.91       32.85      2.81 o 
  10   0   0      137.23      139.93      4.12 o 
  11   0   0      181.40      187.73      4.83 o 
  12   0   0       13.51       27.12      3.50 o 
  13   0   0        0.59        2.02      3.01 o 
  14   0   0        6.28       10.21      3.32 o 
   1   1   0     2645.62     2486.98     15.98 o 
   2   1   0     7114.72     7365.95     45.49 o 
   3   1   0     2711.83     2937.90      8.69 o 
   4   1   0      252.89      270.44      3.50 o 
   5   1   0      145.63      149.55      3.18 o 
   6   1   0      272.19      299.93      4.23 o 
   7   1   0      208.51      209.68      3.95 o 
   8   1   0      278.43      283.12      4.79 o 
   9   1   0       80.32       76.72      3.58 o 
  10   1   0       18.60       19.66      3.16 o 
  11   1   0       38.95       39.44      3.56 o 
  12   1   0       17.47       26.51      3.45 o 
  13   1   0       18.00       23.15      3.60 o 
   0   2   0     1091.36      953.24      4.73 o 
   1   2   0      174.08      185.63      6.34 o 
   2   2   0      164.63      183.70      6.69 o 
   3   2   0      357.00      353.68      8.01 o 
   4   2   0     1816.35     1811.54      8.11 o 
   5   2   0      756.92      719.62      5.87 o 
   6   2   0      185.94      167.78      3.46 o 
   7   2   0      233.33      226.73      4.22 o 
   8   2   0      142.48      137.44      3.85 o 
   9   2   0       86.80       93.17      4.06 o 
  10   2   0       69.90       84.63      4.19 o 
  11   2   0       35.52       50.14      4.13 o 
  12   2   0        6.77        8.11      3.41 o 
   1   3   0      633.52      571.10     19.18 o 
   2   3   0      503.30      517.45     14.23 o 
   3   3   0      300.13      313.27      8.70 o 
   4   3   0      283.86      283.34      2.12 o 
   5   3   0       57.70       57.33      1.96 o 
   6   3   0      484.05      484.82     12.24 o 
   7   3   0      162.55      153.84      2.86 o 
   8   3   0        5.59        9.39      3.18 o 
   9   3   0       66.54       85.66      4.20 o 
  10   3   0       19.50       20.56      3.82 o 
   0   4   0      436.46      413.92      5.14 o 
   1   4   0      421.35      403.18      3.53 o 
   2   4   0       71.06       59.22      7.39 o 
   3   4   0        1.81        0.99      1.53 o 
   4   4   0       48.70       50.92      1.77 o 
   5   4   0      241.70      262.71      4.39 o 
   6   4   0       87.50       87.40      2.85 o 
   7   4   0       30.47       39.30      2.78 o 
   8   4   0        3.24       -0.09      2.28 o 
   9   4   0        4.64        0.59      2.70 o 
  10   4   0        7.83        4.76      3.65 o 
  11   4   0       33.00       34.88      3.57 o 
   1   5   0        9.25       10.51      1.71 o 
   2   5   0       62.14       55.82      2.26 o 
   3   5   0       91.68       85.02      4.48 o 
   4   5   0       67.65       65.73      9.95 o 
   5   5   0        4.90        0.98      2.36 o 
   6   5   0        8.56        8.76      2.47 o 
   7   5   0       28.88       46.60      2.50 o 
   8   5   0       28.32       39.30      4.01 o 
   0   6   0        8.02        3.17      2.27 o 
   1   6   0        8.57       10.36      7.22 o 
   2   6   0        4.11        7.04      6.87 o 
   3   6   0        2.37       12.88      2.98 o 
   4   6   0        6.30       12.09      1.96 o 
   5   6   0       52.24       64.91      2.76 o 
 -11  -4   1       80.76      107.91      4.69 o 
 -10  -4   1       64.47       67.56      3.97 o 
  -9  -4   1       84.24      102.91      4.10 o 
  -8  -4   1       24.08       31.21      3.03 o 
  -7  -4   1        4.11        4.87      2.32 o 
   9  -4   1       33.21       45.58      3.39 o 
  10  -4   1        7.15       13.44      3.48 o 
 -12  -3   1       33.29       39.53      3.96 o 
 -11  -3   1       43.58       52.28      3.59 o 
 -10  -3   1       16.69       21.95      3.24 o 
  -9  -3   1       46.53       55.91      3.40 o 
  -8  -3   1      126.75      125.04      3.63 o 
  -7  -3   1      126.98      124.66      3.50 o 
  -6  -3   1       92.45       89.04      3.12 o 
  -5  -3   1      107.13      111.03      2.92 o 
  -4  -3   1       37.55       29.86      1.94 o 
  -3  -3   1      150.99      139.15      2.32 o 
  -2  -3   1       95.97       82.31      1.77 o 
  -1  -3   1      238.39      207.12      2.11 o 
   0  -3   1       59.45       54.59      1.30 o 
   2  -3   1      118.33      110.26      2.03 o 
   3  -3   1      219.35      199.24      2.85 o 
   5  -3   1      214.20      197.22      3.40 o 
   6  -3   1      303.08      279.04      4.15 o 
   7  -3   1       18.56       15.58      2.39 o 
   8  -3   1       33.87       29.51      2.55 o 
   9  -3   1       12.86       13.44      2.76 o 
  10  -3   1       36.35       35.64      3.34 o 
  11  -3   1       11.51        7.72      3.21 o 
  12  -3   1        1.41       -3.33      3.33 o 
 -13  -2   1       19.97       32.17      3.66 o 
 -12  -2   1        2.03        4.18      3.21 o 
 -11  -2   1        3.84        1.76      2.85 o 
 -10  -2   1      141.60      142.04      4.15 o 
  -9  -2   1       12.91        8.04      2.73 o 
  -8  -2   1       56.69       56.90      2.92 o 
  -7  -2   1        6.94        4.01      2.16 o 
  -6  -2   1      292.65      273.39      3.92 o 
  -5  -2   1      449.98      460.90      4.53 o 
  -4  -2   1      286.20      280.77      3.35 o 
  -3  -2   1      226.55      263.38      3.09 o 
  -2  -2   1       49.80       43.31      1.47 o 
  -1  -2   1      216.37      198.66      1.99 o 
   0  -2   1      658.01      595.29      2.93 o 
   1  -2   1     1138.93     1175.00      3.97 o 
   2  -2   1      367.87      379.30      2.58 o 
   3  -2   1       77.35       83.83      1.25 o 
   4  -2   1      353.71      354.61      2.58 o 
   5  -2   1      179.30      183.92      2.29 o 
  12  -2   1       49.86       61.45      3.83 o 
  13  -2   1       23.99       30.00      3.81 o 
 -14  -1   1       22.17       20.68      3.57 o 
 -13  -1   1       35.57       31.34      3.57 o 
 -12  -1   1       90.53       84.98      3.80 o 
 -11  -1   1       15.69       15.71      2.77 o 
 -10  -1   1        5.49        4.91      1.75 o 
  -9  -1   1      165.81      168.11      8.94 o 
  -8  -1   1      137.73      135.74      4.61 o 
  -7  -1   1      233.42      238.25      3.43 o 
  -6  -1   1       89.25       81.76      2.18 o 
  -5  -1   1      365.40      395.33     15.36 o 
  -4  -1   1      628.38      674.27      2.85 o 
  -3  -1   1     3237.91     3394.32      8.40 o 
  -2  -1   1      117.42      117.55      1.81 o 
  -1  -1   1     2148.29     1825.84      4.29 o 
   1  -1   1      105.15      115.22      1.46 o 
   2  -1   1     3925.91     3959.42      7.69 o 
   3  -1   1       62.84       54.18      1.40 o 
   4  -1   1      389.82      395.62      3.15 o 
   5  -1   1      915.74      954.89      5.28 o 
   6  -1   1      141.47      139.59      2.71 o 
   7  -1   1      405.12      378.39      4.23 o 
   8  -1   1      338.89      320.59      4.41 o 
   9  -1   1      103.95      108.67      3.42 o 
  10  -1   1      111.29      107.66      3.54 o 
  11  -1   1       49.38       44.77      2.88 o 
 -14   0   1       36.22       28.54      3.58 o 
 -13   0   1        7.96        6.02      3.11 o 
 -12   0   1       95.55      105.93      3.81 o 
 -11   0   1      102.35      108.54      4.20 o 
 -10   0   1      280.53      290.45      5.15 o 
  -9   0   1       92.60       96.53      3.52 o 
  -8   0   1        8.26        6.51      2.31 o 
  -7   0   1       46.03       44.64      2.55 o 
  -6   0   1     1381.23     1456.30      7.38 o 
  -5   0   1     1085.28     1135.27      5.92 o 
  -4   0   1      391.45      436.51      3.44 o 
  -3   0   1      630.68      709.82      3.82 o 
  -2   0   1     1251.36     1331.73      3.83 o 
   1   0   1     1836.92     2216.33      4.86 o 
   2   0   1      245.10      251.84      2.23 o 
   3   0   1      110.75      103.09      2.05 o 
   4   0   1      340.53      343.70      3.34 o 
   5   0   1      353.43      346.62      3.80 o 
   6   0   1      262.63      259.95      3.69 o 
   7   0   1      603.83      593.15      5.58 o 
   8   0   1      209.18      192.19      3.88 o 
   9   0   1        4.46        4.55      2.52 o 
  10   0   1        7.06       11.19      2.96 o 
  11   0   1        8.05        5.87      2.63 o 
  12   0   1       17.69       11.40      3.08 o 
  13   0   1       50.95       70.91      3.92 o 
 -14   1   1       22.10       19.02      3.33 o 
 -13   1   1       35.69       30.51      3.20 o 
 -12   1   1       89.75       86.37      3.42 o 
 -11   1   1       15.08       13.96      3.38 o 
 -10   1   1        5.57        8.16      2.95 o 
  -9   1   1      164.00      174.74      4.29 o 
  -8   1   1      135.85      145.71      3.76 o 
  -7   1   1      230.36      227.25      4.12 o 
  -6   1   1       87.31       93.69      2.84 o 
  -5   1   1      359.31      402.60      4.19 o 
  -4   1   1      628.46      679.42      4.75 o 
  -3   1   1     3253.28     3360.31      9.01 o 
  -2   1   1      127.09      108.79      1.89 o 
  -1   1   1     2148.31     1820.60     18.23 o 
   0   1   1     1258.34     1071.51      6.40 o 
   1   1   1      104.86      113.94      5.67 o 
   2   1   1     3902.94     3950.03      8.74 o 
   3   1   1       67.52       60.14      1.82 o 
   4   1   1      374.56      392.49      3.94 o 
   5   1   1      899.63      931.49      6.24 o 
   6   1   1      140.07      142.09      3.47 o 
   7   1   1      408.00      388.59      5.11 o 
   8   1   1      340.69      368.86      5.74 o 
   9   1   1      107.70      120.10      4.26 o 
  10   1   1      110.40      121.55      4.46 o 
  11   1   1       49.31       43.01      3.26 o 
  12   1   1        0.57       -2.01      3.26 o 
  13   1   1        0.00        8.27      3.78 o 
  -9   2   1       11.41       11.97      3.31 o 
  -8   2   1       57.22       60.41      3.58 o 
  -7   2   1        6.89        4.44      2.62 o 
  -6   2   1      293.10      290.83      4.47 o 
  -5   2   1      458.07      464.33      4.95 o 
  -3   2   1      234.16      225.44      2.04 o 
  -2   2   1       51.26       49.54      1.08 o 
  -1   2   1      220.27      196.76      2.33 o 
   0   2   1      643.28      633.96     19.39 o 
   1   2   1     1158.63     1184.79     23.91 o 
   2   2   1      358.16      370.77      8.66 o 
   3   2   1       75.75       85.09      2.02 o 
   4   2   1      352.59      355.99      8.79 o 
   5   2   1      184.37      211.97      3.97 o 
   6   2   1      152.26      160.49      4.01 o 
   7   2   1      210.57      215.49      4.52 o 
   8   2   1        1.13        2.82      2.65 o 
   9   2   1       29.33       26.04      3.39 o 
  10   2   1       21.77       16.75      3.38 o 
  11   2   1       62.33       59.04      4.23 o 
  12   2   1       49.84       67.10      4.61 o 
  13   2   1       23.95       50.14      4.65 o 
  -7   3   1      131.19      132.03      3.79 o 
  -6   3   1       92.24       97.33      3.24 o 
  -5   3   1      108.43      108.44      2.10 o 
  -4   3   1       37.15       35.01      2.10 o 
  -3   3   1      154.17      161.50      1.91 o 
  -2   3   1       93.55       82.73      1.69 o 
  -1   3   1      249.06      245.00      3.78 o 
   0   3   1       62.84       60.07      5.41 o 
   1   3   1      422.23      409.17     15.91 o 
   2   3   1      117.77      113.41      4.67 o 
   3   3   1      223.03      219.79      5.66 o 
   4   3   1      388.24      430.26     10.65 o 
   5   3   1      216.30      214.94      2.89 o 
   6   3   1      305.65      298.91      3.38 o 
   7   3   1       18.99       17.37      2.78 o 
   8   3   1       35.67       31.13      2.68 o 
   9   3   1       12.49       11.81      2.88 o 
  10   3   1       36.96       49.80      4.23 o 
  11   3   1       11.29       19.02      3.55 o 
  12   3   1        1.43        3.25      3.95 o 
 -11   4   1       80.28       87.11      4.39 o 
 -10   4   1       64.08       58.62      3.78 o 
  -9   4   1       84.05       93.44      3.94 o 
  -8   4   1       23.27       25.18      3.09 o 
  -7   4   1        4.16        4.70      1.68 o 
  -6   4   1       10.78        8.88      1.98 o 
  -5   4   1      183.12      206.71      4.36 o 
  -4   4   1       60.98       62.71      4.41 o 
  -3   4   1      115.92      116.81     10.08 o 
  -2   4   1       39.12       35.95      2.80 o 
  -1   4   1       60.55       57.06      4.15 o 
   0   4   1       94.22       95.14      6.69 o 
   1   4   1      132.04      124.56      8.80 o 
   2   4   1      239.78      242.91     15.65 o 
   3   4   1      104.46      107.29      2.40 o 
   4   4   1        0.89        0.06      2.11 o 
   5   4   1       38.22       38.75      2.41 o 
   6   4   1      186.15      200.27      7.67 o 
   7   4   1       23.70       28.88      1.77 o 
   8   4   1       82.53       97.38      2.94 o 
   9   4   1       32.90       36.53      2.54 o 
  10   4   1        7.39        1.74      2.86 o 
  -9   5   1       15.15        8.80      3.58 o 
  -8   5   1        8.67        4.95      3.19 o 
  -7   5   1       31.40       45.14      4.05 o 
  -6   5   1       14.86       15.09      2.49 o 
  -5   5   1       16.93       17.36      2.51 o 
  -4   5   1       19.68       16.49      2.33 o 
  -3   5   1       80.80       71.41      2.35 o 
  -2   5   1       50.92       47.03      3.32 o 
  -1   5   1       49.20       44.55      2.48 o 
   0   5   1       40.43       39.57      4.26 o 
   1   5   1       10.75       13.53      3.90 o 
   2   5   1       13.73       15.86      1.77 o 
   3   5   1       26.40       25.93      4.82 o 
   4   5   1       67.27       72.81      3.37 o 
   5   5   1       17.51       20.79      2.87 o 
   6   5   1        7.02       15.46      2.82 o 
   7   5   1       16.83       20.59      2.16 o 
   8   5   1       16.21       19.19     11.14 o 
  -4   6   1       18.74       27.72     15.96 o 
  -3   6   1        3.03        9.59      6.86 o 
  -2   6   1       13.88       15.14      1.82 o 
  -1   6   1       11.44       11.88      4.92 o 
   0   6   1       11.39       20.99      9.59 o 
   1   6   1       35.09       39.39     13.63 o 
   2   6   1       32.71       34.67      9.72 o 
   3   6   1        2.20        2.03      5.88 o 
   4   6   1        2.17       11.83      2.07 o 
 -11  -4   2        6.28       11.57      3.38 o 
 -10  -4   2       27.22       26.21      3.17 o 
  -9  -4   2       45.89       45.48      3.16 o 
  -8  -4   2       34.48       31.25      2.72 o 
  -7  -4   2        5.85        2.30      2.04 o 
  -6  -4   2       23.56       20.33      2.15 o 
  10  -4   2        2.88       -2.93      2.97 o 
 -12  -3   2        4.72       -0.53      3.29 o 
 -11  -3   2       57.90       64.29      3.76 o 
 -10  -3   2       25.29       23.06      3.13 o 
  -9  -3   2       33.24       35.29      3.22 o 
  -8  -3   2       14.52       13.21      2.68 o 
  -7  -3   2      334.97      357.68      5.08 o 
  -6  -3   2      833.53      804.59      6.63 o 
  -5  -3   2      130.99      115.61      2.78 o 
  -4  -3   2       57.54       49.36      1.86 o 
  -3  -3   2       32.54       29.03      1.66 o 
  -2  -3   2      106.09       98.75      2.01 o 
  -1  -3   2      196.89      163.61      2.22 o 
   0  -3   2      855.75      809.18      4.31 o 
   1  -3   2       41.50       40.32      1.43 o 
  11  -3   2       29.49       45.50      3.63 o 
 -13  -2   2       16.17       22.78      3.81 o 
 -12  -2   2       12.59       16.34      3.33 o 
 -11  -2   2       17.51       21.85      3.06 o 
 -10  -2   2       52.64       52.77      3.36 o 
  -9  -2   2      112.27      117.31      3.72 o 
  -8  -2   2      192.21      194.86      4.02 o 
  -7  -2   2       75.14       84.02      2.96 o 
  -6  -2   2       25.10       30.42      2.15 o 
  -5  -2   2       81.50       99.54      2.74 o 
  -4  -2   2      290.28      288.95      3.38 o 
  -3  -2   2       45.65       39.82      1.61 o 
  -2  -2   2       30.50       35.56      1.49 o 
  -1  -2   2      132.62      113.12      1.69 o 
   0  -2   2      312.79      308.71      2.54 o 
   1  -2   2      706.29      666.88      3.75 o 
   2  -2   2     2564.79     2743.57      7.69 o 
   3  -2   2      687.28      648.41      4.25 o 
   4  -2   2      742.75      742.25      4.37 o 
   5  -2   2      212.20      200.08      2.60 o 
 -14  -1   2        3.57       10.94      3.60 o 
 -13  -1   2       24.31       32.69      3.69 o 
 -12  -1   2        3.96        5.92      2.95 o 
 -11  -1   2       45.83       47.21      3.38 o 
 -10  -1   2      108.36      102.56      3.60 o 
  -9  -1   2        4.36        2.57      2.42 o 
  -8  -1   2       48.70       48.36      2.66 o 
  -7  -1   2      496.81      469.12      4.98 o 
  -6  -1   2      553.73      570.64      5.07 o 
  -5  -1   2      769.49      871.90      5.49 o 
  -4  -1   2      475.07      536.28      4.08 o 
  -3  -1   2       45.49       48.08      1.69 o 
  -2  -1   2     1309.39     1173.41      4.37 o 
  -1  -1   2      375.98      353.24      2.36 o 
   0  -1   2     1621.14     1543.71      4.78 o 
   1  -1   2     5995.78     5997.96     38.67 o 
   2  -1   2     5307.87     5701.10     11.05 o 
   3  -1   2      444.57      482.50      5.66 o 
   4  -1   2     1217.23     1277.57      5.91 o 
   5  -1   2      380.67      405.89      3.83 o 
   6  -1   2        2.16        2.34      1.79 o 
   7  -1   2      184.59      168.48      3.31 o 
   8  -1   2      166.35      159.17      3.60 o 
   9  -1   2       86.83       86.69      3.14 o 
  10  -1   2        8.79        4.92      2.59 o 
  11  -1   2       25.81       35.64      3.01 o 
 -14   0   2        0.01        3.43      3.25 o 
 -13   0   2        6.55        6.32      3.17 o 
 -12   0   2        0.89       -2.67      2.67 o 
 -11   0   2        1.01        0.32      2.35 o 
 -10   0   2      147.16      140.33      3.60 o 
  -9   0   2      241.21      227.67      3.99 o 
  -8   0   2      120.48      114.16      2.87 o 
  -7   0   2      221.70      219.03      3.33 o 
  -6   0   2       60.05       72.57      2.13 o 
  -5   0   2     1495.64     1633.00      6.75 o 
  -4   0   2     3012.27     3092.44      8.22 o 
  -3   0   2      960.72     1056.37      4.56 o 
  -2   0   2     2602.96     2267.84      5.09 o 
  -1   0   2     8160.13     8061.74     35.69 o 
   0   0   2       48.63       61.10      1.34 o 
   1   0   2     3494.26     3852.77      7.84 o 
   2   0   2      146.21      132.61      2.44 o 
   3   0   2       94.72      106.19      2.31 o 
   4   0   2      250.89      271.54      3.36 o 
   5   0   2       12.82        9.45      1.99 o 
   6   0   2      759.67      778.22      6.11 o 
   7   0   2      714.19      727.54      6.41 o 
   8   0   2       17.64       18.67      2.70 o 
   9   0   2      118.63      110.63      3.53 o 
  10   0   2        5.75        4.15      2.91 o 
  11   0   2        8.72       12.83      3.00 o 
  12   0   2       10.35       15.09      3.10 o 
 -14   1   2        3.56        9.06      3.36 o 
 -13   1   2       24.38       21.67      2.89 o 
 -12   1   2        3.47        2.62      2.60 o 
 -11   1   2       48.73       43.57      2.77 o 
 -10   1   2      109.41      106.73      3.06 o 
  -9   1   2        4.58        2.08      1.92 o 
  -8   1   2       47.48       44.38      2.02 o 
  -7   1   2      489.60      434.12      4.03 o 
  -6   1   2      553.83      535.04      4.06 o 
  -5   1   2      759.63      813.12      4.43 o 
  -4   1   2      466.26      505.52      3.11 o 
  -3   1   2       45.47       46.59      1.66 o 
  -2   1   2     1308.17     1147.18      5.69 o 
  -1   1   2      360.58      340.28      2.09 o 
   0   1   2     1647.67     1590.88     15.89 o 
   1   1   2     5971.52     5928.78     40.89 o 
   2   1   2     5298.65     5720.47     11.45 o 
   3   1   2      441.57      482.29      4.00 o 
   4   1   2     1218.15     1257.59      6.88 o 
   5   1   2      385.54      410.27      4.61 o 
   6   1   2        2.90        1.74      2.20 o 
   7   1   2      182.82      170.79      4.09 o 
   8   1   2      166.16      159.60      4.14 o 
   9   1   2       86.88       84.71      3.55 o 
  10   1   2        9.08        6.93      3.36 o 
  11   1   2       26.26       36.09      3.79 o 
  12   1   2       12.56       12.13      3.11 o 
  -7   2   2       74.78       45.67      1.58 o 
  -6   2   2       24.69       19.35      1.18 o 
  -5   2   2       84.45       56.05      1.34 o 
  -4   2   2      287.46      232.53      3.46 o 
  -3   2   2       50.77       49.41      2.35 o 
  -2   2   2       28.29       31.85      1.72 o 
  -1   2   2      133.57      112.49     11.64 o 
   0   2   2      313.05      323.67      5.57 o 
   1   2   2      698.31      691.05      6.22 o 
   2   2   2     2574.34     2733.80      6.58 o 
   3   2   2      679.17      642.84      3.59 o 
   4   2   2      731.82      724.42     11.06 o 
   5   2   2      212.29      203.42      3.81 o 
   6   2   2       53.91       53.60      2.96 o 
   7   2   2      185.50      172.38      4.01 o 
   8   2   2      148.95      169.60      4.89 o 
   9   2   2        4.47        4.07      3.56 o 
  10   2   2        0.99        3.62      3.19 o 
  11   2   2       39.30       34.55      3.58 o 
  12   2   2       14.31       11.67      3.57 o 
  -7   3   2      342.76      369.63      5.49 o 
  -6   3   2      844.91      847.98     10.55 o 
  -5   3   2      130.08      122.55      1.90 o 
  -4   3   2       59.83       58.96      1.93 o 
  -3   3   2       32.38       32.91      1.19 o 
  -2   3   2      106.14      102.76      1.80 o 
  -1   3   2      191.33      169.76      6.21 o 
   0   3   2      858.42      847.45     22.49 o 
   1   3   2       43.77       47.76      2.34 o 
   2   3   2       46.79       49.49      1.38 o 
   3   3   2       83.89       92.07      3.92 o 
   4   3   2      234.26      258.12      5.83 o 
   5   3   2      326.96      328.17      6.82 o 
   6   3   2      135.28      124.01      7.78 o 
   7   3   2       83.66       83.35      2.44 o 
   8   3   2        2.02        3.91      2.20 o 
   9   3   2       27.68       24.74      2.60 o 
  10   3   2       22.90       19.43      3.27 o 
  11   3   2       29.11       30.09      4.08 o 
 -11   4   2        6.33        8.86      3.07 o 
 -10   4   2       27.30       30.17      3.26 o 
  -9   4   2       45.87       43.43      3.27 o 
  -8   4   2       35.15       35.50      3.33 o 
  -7   4   2        5.97        9.18      2.81 o 
  -6   4   2       23.71       27.16      1.86 o 
  -5   4   2      185.91      186.11      5.56 o 
  -4   4   2      362.72      352.93     16.22 o 
  -3   4   2      448.03      431.06     31.89 o 
  -2   4   2      186.59      175.05      6.26 o 
  -1   4   2       30.63       27.73      1.63 o 
   0   4   2       41.74       37.59      1.76 o 
   1   4   2      155.97      152.05      4.22 o 
   2   4   2      161.82      149.89      2.80 o 
   3   4   2       87.32       99.31      3.49 o 
   4   4   2       47.03       44.36      3.00 o 
   5   4   2       14.89       13.26      2.36 o 
   6   4   2       13.63       14.77      2.31 o 
   7   4   2       96.69       88.32      3.02 o 
   8   4   2       27.65       31.95      2.43 o 
   9   4   2        0.68        3.64      2.18 o 
  10   4   2        2.91        1.24      2.95 o 
  -9   5   2        2.21       -3.05      3.05 o 
  -8   5   2        2.73       -0.26      3.03 o 
  -7   5   2        2.26        7.38      3.33 o 
  -5   5   2       42.53       50.61      3.72 o 
  -4   5   2       43.53       40.21      2.36 o 
  -3   5   2       58.62       59.57     12.48 o 
  -2   5   2      159.81      145.01      3.99 o 
  -1   5   2      122.57      120.78      9.90 o 
   0   5   2       66.61       61.53      2.30 o 
   1   5   2       73.05       58.58      4.70 o 
   2   5   2       65.52       54.30      6.52 o 
   3   5   2       36.92       44.96      3.00 o 
   4   5   2        8.47        7.74      2.67 o 
   5   5   2       23.40       35.65      3.21 o 
   6   5   2       21.67       38.81      3.25 o 
   8   5   2        8.20       14.44      8.29 o 
  -5   6   2        1.80       10.90      3.21 o 
  -4   6   2       23.24       27.66      3.49 o 
  -3   6   2        2.87       -1.40      2.68 o 
  -2   6   2        4.84        7.66      9.49 o 
  -1   6   2        5.54       13.73      2.34 o 
   0   6   2       20.50       23.87      9.32 o 
   1   6   2       20.92       30.90      6.53 o 
   2   6   2       15.89       21.25      7.22 o 
   3   6   2       13.19       27.62      2.74 o 
   4   6   2       12.05        5.33      2.13 o 
 -11  -4   3       21.40       14.70      3.15 o 
 -10  -4   3        7.89        5.12      2.63 o 
  -9  -4   3       30.10       30.05      2.85 o 
  -8  -4   3       28.71       32.72      3.02 o 
  -7  -4   3       32.68       27.58      2.40 o 
  -6  -4   3       12.71        7.07      2.10 o 
  -5  -4   3       12.27       10.92      2.09 o 
 -12  -3   3       12.88       23.04      3.49 o 
 -11  -3   3       23.27       30.21      3.37 o 
 -10  -3   3       45.28       54.71      3.56 o 
  -9  -3   3       17.60       15.43      2.75 o 
  -8  -3   3       48.98       50.10      2.96 o 
  -7  -3   3      106.01      103.93      3.17 o 
  -6  -3   3        6.76        5.62      1.90 o 
  -5  -3   3      269.73      240.55      3.41 o 
  -4  -3   3      155.99      154.22      2.92 o 
  -3  -3   3       18.49       13.06      1.58 o 
  -2  -3   3       11.75       11.20      1.32 o 
  -1  -3   3      147.96      127.02      2.22 o 
   0  -3   3       66.48       62.28      1.79 o 
   1  -3   3      135.82      121.13      2.20 o 
   2  -3   3       63.48       66.47      2.01 o 
 -13  -2   3       11.48       10.39      3.56 o 
 -12  -2   3        0.49       -1.98      3.10 o 
 -11  -2   3       13.61        9.82      3.07 o 
 -10  -2   3       21.08       18.87      3.14 o 
  -9  -2   3      296.21      326.28      5.35 o 
  -8  -2   3       63.19       64.53      3.08 o 
  -7  -2   3       64.64       67.78      2.83 o 
  -6  -2   3       22.02       23.48      2.21 o 
  -5  -2   3       81.07       82.01      2.35 o 
  -4  -2   3        2.87        3.29      1.50 o 
  -3  -2   3      690.67      643.40      4.49 o 
  -2  -2   3       43.93       43.01      1.56 o 
  -1  -2   3      112.23      112.22      2.02 o 
   0  -2   3       67.65       74.88      1.82 o 
   1  -2   3      325.20      331.37      3.12 o 
   2  -2   3      820.42      893.48      5.32 o 
   3  -2   3      156.28      151.14      2.65 o 
   4  -2   3       97.06       86.95      1.53 o 
   5  -2   3       57.57       51.13      1.90 o 
 -14  -1   3        4.01        1.10      3.49 o 
 -13  -1   3        3.41        2.81      3.23 o 
 -12  -1   3       59.08       63.04      3.57 o 
 -11  -1   3       70.82       78.12      3.59 o 
 -10  -1   3       95.78       94.22      3.51 o 
  -9  -1   3      195.55      203.73      4.18 o 
  -8  -1   3       93.52       99.32      3.08 o 
  -7  -1   3       50.58       52.75      2.59 o 
  -6  -1   3       50.36       55.43      2.37 o 
  -5  -1   3      627.87      677.36      5.06 o 
  -4  -1   3      860.58      934.36      5.04 o 
  -3  -1   3       58.42       51.25      1.60 o 
  -2  -1   3      209.40      201.70      2.23 o 
  -1  -1   3      544.61      535.21      3.49 o 
   0  -1   3       14.84       10.03      1.21 o 
   1  -1   3      840.51      781.77      4.34 o 
   2  -1   3       80.74       73.36      1.91 o 
   3  -1   3     1025.52     1188.96      6.17 o 
   4  -1   3      241.02      287.38      3.35 o 
   5  -1   3        5.32        2.22      1.69 o 
   6  -1   3      161.16      154.78      3.09 o 
   7  -1   3       95.13       90.86      2.89 o 
   8  -1   3      151.67      143.66      3.57 o 
   9  -1   3       28.01       26.46      2.64 o 
  10  -1   3       26.00       26.77      2.81 o 
  11  -1   3        3.09       -2.57      2.57 o 
 -14   0   3       58.27       60.55      3.77 o 
 -13   0   3       93.09      108.88      4.13 o 
 -12   0   3       25.99       27.25      2.94 o 
 -11   0   3       59.04       61.22      3.17 o 
 -10   0   3       29.26       28.82      2.59 o 
  -9   0   3       20.13       20.18      2.28 o 
  -8   0   3      435.85      452.80      4.93 o 
  -7   0   3      110.67      117.63      2.80 o 
  -6   0   3        0.06       -0.19      1.52 o 
  -5   0   3      359.72      457.03      3.98 o 
  -4   0   3       70.74       86.00      1.88 o 
  -3   0   3      149.13      120.11      1.76 o 
  -2   0   3      811.21      687.34      3.27 o 
  -1   0   3       31.80       39.67      1.54 o 
   0   0   3     2308.15     2331.59      6.48 o 
   1   0   3     1824.37     1942.00      6.40 o 
   2   0   3       84.93       78.56      1.94 o 
   3   0   3      221.98      260.20      3.15 o 
   4   0   3      301.88      275.22      3.61 o 
   5   0   3       32.73       35.07      2.26 o 
   6   0   3      612.37      591.86      5.64 o 
   7   0   3       26.71       31.64      2.51 o 
   8   0   3       28.67       26.66      2.61 o 
   9   0   3       71.18       79.50      3.56 o 
  10   0   3        0.02        3.94      2.81 o 
  12   0   3        0.23        5.16      3.18 o 
  13   0   3        0.00        4.77      3.24 o 
 -13   1   3        3.35        4.84      2.87 o 
 -12   1   3       59.52       64.70      3.31 o 
 -11   1   3       70.34       68.31      2.99 o 
 -10   1   3       94.86       93.41      3.12 o 
  -9   1   3      196.27      205.96      3.70 o 
  -8   1   3       94.10       97.87      2.57 o 
  -7   1   3       50.11       49.15      2.06 o 
  -6   1   3       52.98       54.03      1.84 o 
  -5   1   3      617.47      666.36      4.20 o 
  -4   1   3      840.34      877.01     22.38 o 
  -3   1   3       56.38       43.32      2.66 o 
  -2   1   3      209.10      187.71      1.28 o 
  -1   1   3      541.80      525.89      8.83 o 
   0   1   3       17.29       15.06      1.17 o 
   1   1   3      828.92      817.23      2.97 o 
   2   1   3       76.37       68.66      2.22 o 
   3   1   3     1020.05     1205.87      6.70 o 
   4   1   3      244.02      275.54      3.74 o 
   5   1   3        6.39        2.91      2.24 o 
   6   1   3      163.88      160.87      3.73 o 
   7   1   3       94.73       96.23      3.76 o 
   8   1   3      153.37      145.42      4.01 o 
   9   1   3       28.01       32.30      3.13 o 
  10   1   3       27.09       22.48      3.01 o 
  11   1   3        3.00       -0.50      3.14 o 
  12   1   3        7.92       20.48      3.59 o 
  -6   2   3       19.90       15.08      1.18 o 
  -5   2   3       80.85       76.43      2.51 o 
  -4   2   3        2.63        2.14      0.47 o 
  -3   2   3      680.17      631.10      5.91 o 
  -2   2   3       41.37       38.22      1.49 o 
  -1   2   3      109.52      104.77      1.45 o 
   0   2   3       67.55       78.95      2.42 o 
   1   2   3      325.18      349.26      2.54 o 
   2   2   3      829.77      890.20      8.17 o 
   3   2   3      147.39      131.47      5.22 o 
   4   2   3      103.40       91.67      2.59 o 
   5   2   3       56.58       50.68      1.79 o 
   6   2   3       25.84       20.98      2.88 o 
   7   2   3       84.21       91.28      3.79 o 
   8   2   3      261.65      238.46      5.08 o 
   9   2   3        8.26        6.39      3.19 o 
  10   2   3        5.71        3.63      3.71 o 
  11   2   3       10.76       17.66      3.70 o 
  12   2   3        3.78        4.17      3.82 o 
  -7   3   3      105.29       99.91      3.56 o 
  -6   3   3        6.55        5.08      2.30 o 
  -5   3   3      265.44      254.09      2.22 o 
  -4   3   3      156.45      162.84      3.60 o 
  -3   3   3       18.22       14.69      0.96 o 
  -2   3   3       11.81       11.47      1.19 o 
  -1   3   3      149.24      128.69      5.71 o 
   0   3   3       69.78       63.47      4.28 o 
   1   3   3      139.94      133.76      2.34 o 
   2   3   3       66.13       72.10      2.30 o 
   3   3   3       22.81       28.13      1.38 o 
   4   3   3      200.97      194.52     11.33 o 
   5   3   3       15.70       20.00      1.84 o 
   6   3   3       46.91       47.16      2.22 o 
   7   3   3       75.65       60.40      2.33 o 
   8   3   3        2.37       -0.47      3.00 o 
   9   3   3        3.10        6.19      2.10 o 
  10   3   3       11.47       15.34      2.37 o 
  11   3   3       16.07       17.80      5.06 o 
 -11   4   3       21.03       30.92      3.44 o 
 -10   4   3        7.94        7.91      2.84 o 
  -9   4   3       30.65       22.80      2.86 o 
  -8   4   3       28.44       26.84      2.88 o 
  -7   4   3       31.80       36.85      3.21 o 
  -6   4   3       13.23       12.52      2.07 o 
  -5   4   3       12.15        9.60      2.47 o 
  -4   4   3       71.85       67.98      3.75 o 
  -3   4   3      237.97      217.90      2.77 o 
  -2   4   3      236.28      216.64     12.75 o 
  -1   4   3      111.82      108.97      2.33 o 
   0   4   3       72.41       61.21      1.91 o 
   1   4   3       82.56       81.97      2.18 o 
   2   4   3       12.39       11.75      2.60 o 
   3   4   3       55.41       59.33      3.25 o 
   4   4   3       76.78       69.57      3.55 o 
   5   4   3       36.00       42.84      2.31 o 
   6   4   3        6.31        3.85      1.54 o 
   7   4   3        3.78        1.64      1.99 o 
   8   4   3       12.44       15.15      3.75 o 
   9   4   3       23.49       24.57      8.69 o 
  -9   5   3       12.94        6.31      3.21 o 
  -8   5   3        6.77        6.93      3.12 o 
  -7   5   3       13.66       24.43      3.62 o 
  -6   5   3       12.57       13.40      3.19 o 
  -5   5   3       18.70       18.53      3.20 o 
  -4   5   3      148.77      148.88      4.75 o 
  -3   5   3        3.27        4.85      3.00 o 
  -2   5   3        6.69        4.07      1.60 o 
  -1   5   3        7.11        8.69      2.85 o 
   0   5   3       33.42       31.69      3.88 o 
   1   5   3       27.80       26.06      1.83 o 
   2   5   3       68.20       56.35      3.21 o 
   3   5   3        2.16       -2.57      2.57 o 
   4   5   3       33.93       43.50      3.45 o 
   5   5   3       16.98       27.46      3.35 o 
   6   5   3       36.03       36.26      3.29 o 
   7   5   3       29.92       32.73      3.39 o 
  -4   6   3        6.23       -0.57      2.94 o 
  -3   6   3       36.32       51.60      3.88 o 
  -2   6   3       18.80       18.73      3.16 o 
  -1   6   3        4.93        4.01      2.48 o 
   0   6   3       10.43       17.31      1.85 o 
   1   6   3       10.07       13.65      2.49 o 
   2   6   3       21.87       30.04      2.94 o 
   3   6   3       10.26       14.59      2.47 o 
 -11  -4   4       20.77       29.47      3.35 o 
 -10  -4   4       14.79       16.08      2.88 o 
  -9  -4   4        0.68       -2.24      2.24 o 
  -8  -4   4       96.22       83.22      3.05 o 
  -7  -4   4       35.44       38.78      2.74 o 
  -6  -4   4      104.58       92.94      2.93 o 
 -12  -3   4       12.83        2.18      2.88 o 
 -11  -3   4       10.29        8.44      2.90 o 
 -10  -3   4       64.17       60.36      3.17 o 
  -9  -3   4       17.90       16.50      2.53 o 
  -8  -3   4      134.54      125.83      3.35 o 
  -7  -3   4      105.85       92.65      2.91 o 
  -6  -3   4       10.96        6.03      1.87 o 
  -5  -3   4       16.05       17.79      1.86 o 
  -4  -3   4       29.30       29.52      1.99 o 
  -3  -3   4      168.63      148.32      2.60 o 
  -2  -3   4       15.02       13.54      1.56 o 
  -1  -3   4        0.03       -1.32      1.32 o 
   0  -3   4       73.50       72.44      2.16 o 
   1  -3   4       90.15       91.76      2.18 o 
   2  -3   4       33.04       31.26      1.89 o 
   3  -3   4      156.81      151.52      2.98 o 
 -13  -2   4       13.49       19.26      3.44 o 
 -12  -2   4       12.33       22.82      3.29 o 
 -11  -2   4       22.73       25.02      3.14 o 
 -10  -2   4       50.41       58.37      3.53 o 
  -9  -2   4       36.95       38.35      2.97 o 
  -8  -2   4       37.11       34.85      2.60 o 
  -7  -2   4       38.89       40.95      2.45 o 
  -6  -2   4       16.14       12.66      1.86 o 
  -5  -2   4       47.90       44.65      1.95 o 
  -4  -2   4      170.81      164.48      2.80 o 
  -3  -2   4      300.75      292.04      3.09 o 
  -2  -2   4      275.55      268.84      3.12 o 
  -1  -2   4      135.78      102.16      2.25 o 
   0  -2   4       26.78       22.12      1.65 o 
   1  -2   4      382.21      376.31      3.58 o 
   2  -2   4      184.70      211.67      3.26 o 
   3  -2   4      514.61      574.20      5.03 o 
   4  -2   4      241.47      240.18      3.63 o 
   5  -2   4       68.04       71.37      2.28 o 
 -14  -1   4       24.52       31.53      3.79 o 
 -13  -1   4        2.59        2.47      3.33 o 
 -12  -1   4       16.44       16.14      3.15 o 
 -11  -1   4       12.68       10.11      2.88 o 
 -10  -1   4       23.89       23.03      2.98 o 
  -9  -1   4      268.73      291.64      4.89 o 
  -8  -1   4       67.73       77.79      2.97 o 
  -7  -1   4       82.86       91.76      2.75 o 
  -6  -1   4       53.67       59.42      2.23 o 
  -5  -1   4      428.15      431.72      3.86 o 
  -4  -1   4      306.40      283.10      3.20 o 
  -2  -1   4       31.64       35.51      1.63 o 
  -1  -1   4      808.88      816.67      4.72 o 
   0  -1   4      105.30      129.92      2.30 o 
   1  -1   4      434.17      448.83      3.82 o 
   2  -1   4     1001.00     1123.21      6.06 o 
   3  -1   4       53.78       52.98      2.17 o 
   4  -1   4       19.82       15.82      1.98 o 
   5  -1   4       24.46       24.83      2.13 o 
   6  -1   4        4.45        4.07      1.90 o 
   7  -1   4       77.30       71.69      2.83 o 
   8  -1   4      119.97      126.44      3.59 o 
   9  -1   4       30.20       33.33      2.86 o 
  10  -1   4        5.32        3.39      2.55 o 
  11  -1   4        2.71       14.30      2.79 o 
 -14   0   4       24.07       23.66      3.47 o 
 -13   0   4       56.24       68.23      4.05 o 
 -12   0   4       72.96       80.96      3.57 o 
 -11   0   4       23.91       23.78      2.84 o 
 -10   0   4       42.54       42.48      2.77 o 
  -9   0   4       19.59       17.88      2.49 o 
  -8   0   4       11.06       14.90      2.12 o 
  -7   0   4        5.09       11.43      1.99 o 
  -6   0   4      598.58      608.45      4.78 o 
  -5   0   4       22.08       23.16      1.40 o 
  -4   0   4       21.00       22.44      1.51 o 
  -3   0   4      482.92      396.24      2.95 o 
  -2   0   4      468.44      452.58      3.30 o 
  -1   0   4      328.17      325.02      2.88 o 
   0   0   4      470.93      448.64      3.46 o 
   1   0   4      318.70      359.03      3.54 o 
   2   0   4      791.38      800.79      5.42 o 
   3   0   4       18.35       19.09      2.04 o 
   4   0   4       32.83       28.67      2.02 o 
   5   0   4      205.88      232.62      4.05 o 
   6   0   4        6.70        7.65      2.15 o 
   7   0   4       21.63       20.15      2.43 o 
   8   0   4       10.81        9.81      2.67 o 
   9   0   4       66.25       60.24      3.45 o 
  10   0   4        1.88        1.23      2.68 o 
  11   0   4        1.32        8.34      3.12 o 
 -13   1   4        2.85        0.19      2.96 o 
 -12   1   4       16.75       10.72      2.66 o 
 -11   1   4       12.30        9.87      2.34 o 
 -10   1   4       22.54       19.14      2.42 o 
  -9   1   4      261.59      264.10      4.09 o 
  -8   1   4       66.21       72.65      2.56 o 
  -7   1   4       80.18       79.57      2.23 o 
  -6   1   4       53.48       61.18      1.78 o 
  -5   1   4      436.66      411.92      3.14 o 
  -4   1   4      307.09      264.39      1.86 o 
  -3   1   4      517.21      500.17     12.67 o 
  -2   1   4       29.43       28.17      0.90 o 
  -1   1   4      805.13      764.97     11.72 o 
   0   1   4      106.82      124.80      2.05 o 
   1   1   4      444.33      443.64      3.72 o 
   2   1   4      988.48     1079.87      4.95 o 
   3   1   4       57.07       59.94      2.26 o 
   4   1   4       19.35       15.63      2.06 o 
   5   1   4       24.87       25.17      2.26 o 
   6   1   4        5.31        2.01      2.62 o 
   7   1   4       79.28       73.26      3.62 o 
   8   1   4      117.26      119.18      4.14 o 
   9   1   4       31.24       30.25      3.42 o 
  10   1   4        5.24        7.81      2.91 o 
  11   1   4        2.46        1.77      2.78 o 
  12   1   4       20.74       10.99      3.51 o 
  -5   2   4       44.25       39.21      2.56 o 
  -4   2   4      167.96      151.00     14.72 o 
  -3   2   4      302.97      294.46      5.77 o 
  -2   2   4      282.17      273.86      5.39 o 
  -1   2   4      132.13      110.69      1.10 o 
   0   2   4       24.59       26.67      1.89 o 
   1   2   4      388.69      409.69      3.89 o 
   2   2   4      184.93      199.91      2.30 o 
   3   2   4      515.34      564.29     12.85 o 
   4   2   4      233.72      229.30      4.68 o 
   5   2   4       67.91       67.11      1.89 o 
   6   2   4       29.74       35.01      3.10 o 
   7   2   4       33.55       22.15      3.29 o 
   8   2   4       31.60       30.35      3.63 o 
   9   2   4       32.99       35.57      3.76 o 
  10   2   4       63.38       61.95      4.07 o 
  11   2   4        6.55        2.40      3.58 o 
  -7   3   4      107.76      101.25      3.42 o 
  -6   3   4       11.11       13.28      1.69 o 
  -5   3   4       17.04       15.50      1.55 o 
  -4   3   4       30.02       30.86      1.94 o 
  -3   3   4      163.13      161.70      3.48 o 
  -2   3   4       15.79       16.66      1.16 o 
  -1   3   4        0.02        0.42      1.10 o 
   0   3   4       74.25       75.89      5.29 o 
   1   3   4       90.02       93.70      1.85 o 
   2   3   4       32.77       34.11      1.63 o 
   3   3   4      156.86      155.55      3.36 o 
   4   3   4       17.39       17.09      1.68 o 
   5   3   4       34.98       38.34      2.11 o 
   6   3   4      106.81      104.32      4.80 o 
   7   3   4       42.41       44.15      3.80 o 
   8   3   4       49.51       49.86      2.51 o 
   9   3   4       20.79       19.19      2.43 o 
  10   3   4        6.63       11.90      2.22 o 
 -11   4   4       20.58       30.06      3.41 o 
 -10   4   4       14.34       13.11      2.98 o 
  -9   4   4        0.65       -2.48      2.48 o 
  -8   4   4       96.25      102.22      3.91 o 
  -7   4   4       35.73       48.48      3.31 o 
  -6   4   4      109.04      105.66      2.75 o 
  -5   4   4      392.55      411.13     11.30 o 
  -4   4   4      161.62      161.22      2.99 o 
  -3   4   4       27.86       29.01      2.87 o 
  -2   4   4      109.35      109.42      2.23 o 
  -1   4   4        6.30        4.52      1.40 o 
   0   4   4       26.27       25.33      3.90 o 
   1   4   4      116.65      108.88      3.75 o 
   2   4   4       18.51       27.18      2.99 o 
   3   4   4       19.07       16.46      2.93 o 
   4   4   4       46.07       62.88      3.57 o 
   5   4   4       11.94       12.16      2.15 o 
   6   4   4      107.30      115.93      9.17 o 
   7   4   4        7.02        8.76      2.33 o 
   8   4   4       24.23       26.86      7.91 o 
   9   4   4        0.91        0.58      2.29 o 
  -9   5   4       21.53       10.16      3.19 o 
  -8   5   4        6.83        7.60      2.98 o 
  -7   5   4        7.14       17.14      3.44 o 
  -6   5   4       10.30       17.49      3.46 o 
  -5   5   4        0.88       -3.09      3.09 o 
  -4   5   4      146.74      155.52      4.80 o 
  -3   5   4      188.54      176.52      4.70 o 
  -2   5   4       90.58       98.89      3.91 o 
  -1   5   4       41.39       38.53      2.01 o 
   0   5   4        0.41        4.77      3.12 o 
   2   5   4       24.66       28.71      3.13 o 
   3   5   4       22.78       17.51      3.05 o 
   4   5   4       10.93       22.22      3.10 o 
   5   5   4        9.22       13.94      3.17 o 
   6   5   4       15.93       15.70      3.31 o 
   7   5   4       44.44       57.41      3.94 o 
  -4   6   4        1.76       -1.61      3.12 o 
  -3   6   4       10.16       17.26      3.46 o 
  -2   6   4       23.21       21.20      3.13 o 
  -1   6   4       62.10       87.01      4.12 o 
   0   6   4       26.65       24.36      3.03 o 
   1   6   4        3.70        1.63      2.48 o 
   2   6   4        0.20       11.76      2.24 o 
 -11  -4   5       25.48       14.27      3.01 o 
 -10  -4   5       33.43       27.95      3.04 o 
  -9  -4   5       23.80       21.11      2.95 o 
  -8  -4   5        4.39        4.51      2.62 o 
  -7  -4   5       13.51       11.11      2.42 o 
  -6  -4   5       55.19       48.28      2.46 o 
  -5  -4   5       27.39       19.28      2.09 o 
  -4  -4   5      151.89      142.45      3.06 o 
 -12  -3   5        8.90       11.12      2.89 o 
 -11  -3   5        4.31        8.02      2.75 o 
 -10  -3   5        9.07       10.77      2.48 o 
  -9  -3   5       33.14       31.57      2.58 o 
  -8  -3   5      135.06      120.78      3.37 o 
  -7  -3   5       32.14       28.04      2.40 o 
  -6  -3   5      142.83      138.44      3.28 o 
  -5  -3   5       24.09       20.34      2.04 o 
  -4  -3   5        7.42        2.68      1.53 o 
  -3  -3   5        4.82        4.19      1.71 o 
  -2  -3   5      188.80      185.25      3.03 o 
  -1  -3   5      168.46      176.01      2.93 o 
   0  -3   5      119.38      128.51      2.90 o 
   1  -3   5      178.42      176.75      3.06 o 
   2  -3   5       82.21       86.56      2.62 o 
   3  -3   5      203.08      210.66      3.66 o 
   4  -3   5      100.73      104.67      2.90 o 
 -13  -2   5        1.33       -1.78      3.09 o 
 -12  -2   5       11.55        7.09      2.90 o 
 -11  -2   5        7.41        2.49      2.60 o 
 -10  -2   5       89.11       85.35      3.37 o 
  -9  -2   5       68.47       63.43      2.88 o 
  -8  -2   5       24.85       26.27      2.26 o 
  -7  -2   5       20.49       17.11      2.00 o 
  -6  -2   5        7.41        6.20      1.97 o 
  -5  -2   5       22.77       27.06      1.99 o 
  -4  -2   5      550.20      527.00      4.39 o 
  -3  -2   5      200.55      210.16      3.11 o 
  -2  -2   5      264.13      288.68      3.42 o 
  -1  -2   5       70.45       64.18      2.08 o 
   0  -2   5      100.62      103.15      2.51 o 
   1  -2   5      217.15      215.58      3.30 o 
   2  -2   5      212.56      241.30      3.81 o 
   3  -2   5       75.14       88.49      2.70 o 
   4  -2   5       92.39       83.52      2.84 o 
   5  -2   5       72.19       84.60      2.61 o 
   6  -2   5       38.16       38.79      2.47 o 
 -14  -1   5        4.74        3.45      3.19 o 
 -13  -1   5       29.02       30.90      3.18 o 
 -12  -1   5       16.37       15.20      2.79 o 
 -11  -1   5        2.54        3.61      2.62 o 
 -10  -1   5       60.51       54.67      2.92 o 
  -9  -1   5       99.18       97.71      3.26 o 
  -8  -1   5       84.75       76.98      2.80 o 
  -7  -1   5       80.20       81.03      2.52 o 
  -6  -1   5      192.84      189.11      3.06 o 
  -5  -1   5      293.15      304.83      3.57 o 
  -4  -1   5       39.39       37.46      1.81 o 
  -3  -1   5      149.40      157.90      2.46 o 
  -2  -1   5      558.84      565.21      4.28 o 
  -1  -1   5     1061.74     1134.13      5.99 o 
   0  -1   5      179.86      189.43      2.97 o 
   1  -1   5      392.82      427.27      4.11 o 
   2  -1   5      442.23      473.76      4.52 o 
   3  -1   5       28.80       30.94      2.23 o 
   4  -1   5      159.57      159.09      3.57 o 
   5  -1   5       37.13       37.17      2.32 o 
   6  -1   5       17.99       16.62      2.48 o 
   7  -1   5       31.87       31.49      2.74 o 
   8  -1   5      111.21       97.38      3.53 o 
   9  -1   5      163.65      168.13      4.38 o 
  10  -1   5        1.16       -2.56      2.56 o 
 -14   0   5       10.54       12.63      3.42 o 
 -13   0   5        1.39        1.47      2.75 o 
 -12   0   5        0.06       -1.65      2.48 o 
 -11   0   5       16.73       17.58      2.70 o 
 -10   0   5       14.36       10.46      2.28 o 
  -9   0   5       62.05       57.21      2.70 o 
  -8   0   5       36.32       31.37      2.17 o 
  -7   0   5      427.22      456.89      4.32 o 
  -6   0   5       75.83       76.09      2.02 o 
  -5   0   5      322.96      312.05      3.36 o 
  -4   0   5       13.77       11.59      1.33 o 
  -3   0   5      613.66      627.76      4.24 o 
  -2   0   5     1216.38     1246.93      5.94 o 
  -1   0   5      197.21      190.57      2.83 o 
   0   0   5      223.70      204.53      2.88 o 
   1   0   5      809.52      947.18      5.99 o 
   2   0   5      126.19      100.10      2.68 o 
   3   0   5       72.69       65.27      2.64 o 
   4   0   5        7.59       15.03      2.45 o 
   5   0   5       94.34      101.70      3.14 o 
   6   0   5        0.32       -1.29      2.50 o 
   7   0   5       74.56       78.38      3.45 o 
   8   0   5       36.63       34.83      2.94 o 
   9   0   5        6.17       12.10      3.04 o 
  10   0   5       54.13       57.64      3.62 o 
  11   0   5        4.26        5.74      2.93 o 
  12   0   5        0.03        4.80      2.88 o 
 -12   1   5       16.44       15.15      2.62 o 
 -11   1   5        2.75        0.81      2.17 o 
 -10   1   5       60.48       52.14      2.47 o 
  -9   1   5       96.08       93.72      2.74 o 
  -8   1   5       82.42       71.17      2.17 o 
  -7   1   5       76.57       69.73      1.95 o 
  -6   1   5      187.70      183.56      2.71 o 
  -5   1   5      292.63      299.12      2.15 o 
  -4   1   5       39.74       35.24      2.92 o 
  -3   1   5      143.08      142.24      6.37 o 
  -2   1   5      559.34      563.02     24.83 o 
  -1   1   5     1074.41     1135.78      5.31 o 
   0   1   5      181.80      186.60      2.68 o 
   1   1   5      394.66      423.77      4.06 o 
   2   1   5      436.96      452.79     12.88 o 
   3   1   5       26.55       28.71      1.19 o 
   4   1   5      152.11      163.74      3.65 o 
   5   1   5       35.47       31.55      2.89 o 
   6   1   5       18.07       19.67      2.60 o 
   7   1   5       33.17       19.59      3.06 o 
   8   1   5      112.53      114.84      4.32 o 
   9   1   5      167.67      158.86      4.70 o 
  10   1   5        1.23       -1.89      3.23 o 
  11   1   5        0.42       13.36      3.54 o 
  -6   2   5        6.42        4.19      1.84 o 
  -5   2   5       25.98       23.75      1.98 o 
  -4   2   5      540.14      494.17      4.45 o 
  -3   2   5      204.28      211.13      4.13 o 
  -2   2   5      262.46      257.69      4.94 o 
  -1   2   5       66.92       71.82      1.72 o 
   0   2   5       95.48       92.10      4.51 o 
   1   2   5      225.10      255.57      3.59 o 
   2   2   5      212.17      205.36      3.62 o 
   3   2   5       74.96       88.49      1.94 o 
   4   2   5       91.27       88.39      2.20 o 
   5   2   5       69.80       70.98      1.96 o 
   6   2   5       37.28       36.35      1.76 o 
   7   2   5       57.20       61.51      2.20 o 
   8   2   5       22.01       18.01      3.34 o 
   9   2   5       24.16       19.62      3.53 o 
  10   2   5       13.24       19.79      3.78 o 
  11   2   5       25.55       23.31      3.96 o 
  -7   3   5       30.91       27.85      2.59 o 
  -6   3   5      142.56      145.96      4.77 o 
  -5   3   5       24.22       22.80      2.31 o 
  -4   3   5        6.80        6.69      1.37 o 
  -3   3   5        4.70        5.30      1.66 o 
  -2   3   5      183.72      169.58      3.44 o 
  -1   3   5      174.40      180.50      3.63 o 
   0   3   5      121.31      133.09      3.49 o 
   1   3   5      175.91      181.27      2.48 o 
   2   3   5       81.55       80.17      2.05 o 
   3   3   5      203.90      202.29      3.84 o 
   4   3   5       97.89      104.77      7.18 o 
   5   3   5       84.10       72.35      6.13 o 
   6   3   5       17.06       16.89      2.17 o 
   7   3   5       32.52       30.77      4.21 o 
   8   3   5        1.29        2.48      2.80 o 
   9   3   5       32.00       37.20      3.90 o 
 -11   4   5       25.31       38.94      3.45 o 
 -10   4   5       32.53       37.31      3.26 o 
  -9   4   5       23.53       12.00      2.60 o 
  -8   4   5        4.47        0.92      2.53 o 
  -7   4   5       13.25       14.28      2.03 o 
  -6   4   5       53.24       54.80      2.36 o 
  -5   4   5       26.41       28.64      2.09 o 
  -4   4   5      148.65      153.24      4.06 o 
  -3   4   5       98.24       98.79      3.61 o 
  -2   4   5       21.46       17.92      2.61 o 
  -1   4   5       27.51       21.54      2.63 o 
   0   4   5       85.59       85.72      3.48 o 
   1   4   5       47.61       48.57      3.30 o 
   2   4   5       44.59       47.15      3.22 o 
   3   4   5       69.90       74.33      3.64 o 
   4   4   5       35.82       35.12      3.38 o 
   5   4   5       29.49       29.79      3.40 o 
   6   4   5        5.10        6.85      2.00 o 
   7   4   5       23.31       28.65      9.09 o 
   8   4   5       16.91       17.47      6.99 o 
  -8   5   5       16.01       16.34      3.31 o 
  -7   5   5       17.10       26.41      6.99 o 
  -6   5   5        1.00        0.46      2.95 o 
  -5   5   5        3.81        1.36      3.09 o 
  -4   5   5       17.66       14.35      3.37 o 
  -3   5   5      165.43      161.41      4.66 o 
  -2   5   5       70.06       68.22      3.73 o 
  -1   5   5       18.16        7.06      3.09 o 
   0   5   5        2.68        1.38      2.47 o 
   2   5   5        8.67        7.42      2.86 o 
   3   5   5       54.32       64.61      3.83 o 
   4   5   5       15.19       29.74      3.43 o 
   5   5   5        9.50        5.23      2.94 o 
   6   5   5        0.25       -3.17      3.17 o 
  -3   6   5        2.73        2.85      2.87 o 
  -2   6   5       18.75       17.52      3.08 o 
  -1   6   5       13.55       18.20      3.19 o 
 -11  -4   6        8.80       12.68      3.27 o 
 -10  -4   6       18.83       31.38      3.14 o 
  -9  -4   6       89.46       91.64      3.68 o 
  -8  -4   6       36.72       32.90      2.74 o 
  -6  -4   6       14.53        7.62      1.71 o 
  -5  -4   6       17.43       16.41      2.09 o 
  -4  -4   6       37.40       28.43      2.33 o 
  -3  -4   6      157.13      145.44      3.21 o 
 -12  -3   6       41.79       35.73      3.08 o 
 -11  -3   6       24.75       21.95      2.75 o 
 -10  -3   6        1.69       -2.11      2.59 o 
  -9  -3   6        2.32        0.80      2.30 o 
  -8  -3   6        0.95        3.38      2.54 o 
  -7  -3   6      107.93      101.54      3.31 o 
  -6  -3   6       54.92       47.74      2.45 o 
  -5  -3   6       46.40       38.66      2.07 o 
  -4  -3   6       67.65       65.02      2.48 o 
  -3  -3   6       22.62       22.46      2.03 o 
  -2  -3   6      145.81      153.08      3.15 o 
  -1  -3   6      373.84      373.34      4.37 o 
   0  -3   6        4.42        4.21      1.91 o 
   1  -3   6       43.70       49.84      2.18 o 
   2  -3   6      187.41      202.85      3.82 o 
   3  -3   6       12.34       11.76      2.07 o 
   4  -3   6      172.80      168.21      3.81 o 
 -13  -2   6        9.26        8.80      3.02 o 
 -12  -2   6        0.29        4.01      2.48 o 
 -11  -2   6        8.91        9.01      2.56 o 
 -10  -2   6       25.56       25.35      2.59 o 
  -9  -2   6       36.65       31.54      2.62 o 
  -8  -2   6       14.90       10.11      2.21 o 
  -7  -2   6        0.00        1.20      2.00 o 
  -6  -2   6       17.79       15.02      2.07 o 
  -5  -2   6       29.40       29.67      1.90 o 
  -4  -2   6      375.22      372.05      4.09 o 
  -3  -2   6       67.82       71.32      2.44 o 
  -2  -2   6       25.58       22.85      1.95 o 
  -1  -2   6      232.98      241.13      3.47 o 
   1  -2   6      174.12      198.88      3.41 o 
   2  -2   6      341.10      355.15      4.66 o 
   3  -2   6      411.13      401.11      5.03 o 
   4  -2   6      137.90      129.76      3.47 o 
   5  -2   6       49.36       46.80      5.58 o 
   6  -2   6       47.10       49.87      2.69 o 
 -14  -1   6        4.55        2.44      2.96 o 
 -13  -1   6       20.49       20.84      2.93 o 
 -12  -1   6       35.01       36.00      2.83 o 
 -11  -1   6       17.11       15.79      2.58 o 
 -10  -1   6       46.98       41.25      2.69 o 
  -9  -1   6       19.74       15.85      2.31 o 
  -8  -1   6       93.10       87.22      2.67 o 
  -7  -1   6       91.52       91.49      2.78 o 
  -6  -1   6      116.89      116.94      2.78 o 
  -5  -1   6      289.48      268.34      3.49 o 
  -4  -1   6      153.67      157.94      2.77 o 
  -3  -1   6       52.70       64.65      2.21 o 
  -2  -1   6      211.71      228.70      3.23 o 
  -1  -1   6       20.02       27.43      1.96 o 
   0  -1   6      127.13      129.30      2.82 o 
   1  -1   6       98.09      100.47      2.76 o 
   2  -1   6        2.35        4.05      1.98 o 
   3  -1   6       26.07       20.43      2.32 o 
   4  -1   6      145.34      131.01      3.52 o 
   5  -1   6       69.25       65.58      2.85 o 
   6  -1   6      167.18      150.93      3.87 o 
   7  -1   6       27.62       23.06      2.83 o 
   8  -1   6       15.75       21.61      2.88 o 
   9  -1   6       34.93       28.74      3.06 o 
  10  -1   6       24.10       33.17      3.12 o 
 -14   0   6       62.92       66.96      3.52 o 
 -13   0   6       17.92       13.60      2.55 o 
 -12   0   6        6.06        2.06      2.37 o 
 -11   0   6       25.46       22.10      2.36 o 
 -10   0   6       21.44       24.43      2.24 o 
  -9   0   6        0.31       -0.84      1.77 o 
  -8   0   6      472.96      416.54      4.54 o 
  -7   0   6       12.80       15.62      1.98 o 
  -6   0   6        5.83        7.44      1.69 o 
  -5   0   6       46.66       48.44      1.82 o 
  -4   0   6      533.65      509.92      4.10 o 
  -3   0   6      227.49      211.59      2.85 o 
  -2   0   6     1708.86     1750.27      7.57 o 
  -1   0   6      176.49      219.37      3.15 o 
   0   0   6      337.98      371.60      3.97 o 
   1   0   6     1153.27     1379.68      7.82 o 
   2   0   6       24.09       16.27      2.07 o 
   3   0   6       66.58       63.87      2.87 o 
   5   0   6        3.56        2.60      2.51 o 
   6   0   6       66.34       65.52      3.12 o 
   7   0   6       82.89       77.85      3.46 o 
   8   0   6      185.29      175.65      4.76 o 
   9   0   6      163.46      158.30      4.65 o 
  10   0   6       13.22       14.41      3.23 o 
  11   0   6       11.43        3.37      3.23 o 
 -11   1   6       15.86       12.84      2.15 o 
 -10   1   6       45.58       39.93      2.24 o 
  -9   1   6       19.67       15.41      1.73 o 
  -8   1   6       92.60       88.19      2.43 o 
  -7   1   6       93.83       91.14      2.28 o 
  -6   1   6      118.10      105.48      2.21 o 
  -5   1   6      288.07      262.13      4.66 o 
  -4   1   6      152.40      147.40      3.43 o 
  -3   1   6       53.18       57.25      6.95 o 
  -2   1   6      218.36      233.73     13.40 o 
  -1   1   6       17.05       26.61      1.62 o 
   0   1   6      124.64      132.23      2.63 o 
   1   1   6       98.20      100.11      2.61 o 
   2   1   6        2.34        1.62      0.82 o 
   3   1   6       28.43       20.17      1.23 o 
   4   1   6      150.48      155.31      3.90 o 
   5   1   6       66.83       65.09      3.46 o 
   6   1   6      167.50      160.54      4.49 o 
   7   1   6       27.62       27.84      3.29 o 
   8   1   6       15.10       18.00      3.31 o 
   9   1   6       35.41       50.27      3.97 o 
  10   1   6       24.17       17.10      3.17 o 
  11   1   6       27.32       34.11      4.10 o 
  -6   2   6       17.94       19.06      1.93 o 
  -5   2   6       31.80       34.91      2.03 o 
  -4   2   6      387.08      382.64      9.08 o 
  -3   2   6       66.89       57.04      2.82 o 
  -2   2   6       26.55       27.82      1.04 o 
  -1   2   6      232.64      246.75     14.60 o 
   0   2   6      261.59      251.14      9.68 o 
   2   2   6      343.70      337.96      4.50 o 
   3   2   6      402.62      421.54      7.31 o 
   4   2   6      137.75      127.18      3.65 o 
   5   2   6       49.07       50.46      3.22 o 
   6   2   6       48.78       48.71      3.19 o 
   7   2   6       25.19       29.00      3.40 o 
   8   2   6       70.84       62.09      3.87 o 
   9   2   6       11.20        0.88      3.50 o 
  10   2   6       16.25       16.98      3.88 o 
  -7   3   6      109.64      106.49      7.28 o 
  -6   3   6       58.57       55.21      4.20 o 
  -5   3   6       48.98       50.83      4.68 o 
  -4   3   6       68.21       64.28      1.94 o 
  -3   3   6       21.59       19.32      1.44 o 
  -2   3   6      141.66      132.43      3.27 o 
  -1   3   6      375.69      395.29      5.17 o 
   0   3   6        3.96        3.43      1.23 o 
   1   3   6       42.13       52.32      1.93 o 
   2   3   6      187.26      185.74      2.81 o 
   3   3   6       11.76       11.59      2.44 o 
   4   3   6      169.00      155.77      4.09 o 
   5   3   6       30.85       41.25      4.61 o 
   6   3   6        7.91        8.28      2.86 o 
   7   3   6       14.16        6.56      3.00 o 
   8   3   6        0.23       -0.58      3.17 o 
   9   3   6       33.98       40.08      4.12 o 
 -11   4   6        9.18       15.47      3.10 o 
 -10   4   6       18.88       18.85      2.89 o 
  -9   4   6       89.61       86.39      3.62 o 
  -8   4   6       37.73       39.97      3.15 o 
  -7   4   6       13.35       19.63      3.04 o 
  -6   4   6       14.35       10.79      1.84 o 
  -5   4   6       18.53       17.23      2.35 o 
  -4   4   6       35.50       30.26      2.97 o 
  -3   4   6      156.93      152.14      4.15 o 
  -2   4   6       18.73       18.65      2.59 o 
  -1   4   6       93.27       91.50      3.52 o 
   0   4   6       64.07       62.83      3.45 o 
   1   4   6       34.77       42.27      3.33 o 
   2   4   6       51.67       52.42      3.50 o 
   3   4   6       41.37       43.77      3.29 o 
   4   4   6       27.92       29.59      3.33 o 
   5   4   6        6.92        0.59      2.87 o 
   6   4   6       11.55       20.77      3.23 o 
   7   4   6       24.28       34.44      3.42 o 
   8   4   6        9.38        1.51      3.12 o 
  -8   5   6        9.72       17.88      3.06 o 
  -7   5   6       17.56       27.15      2.40 o 
  -6   5   6       16.91       10.49      3.22 o 
  -5   5   6       20.56       30.79      3.61 o 
  -4   5   6       20.79       17.35      3.00 o 
  -3   5   6      119.59      137.69      4.64 o 
  -2   5   6       17.65        8.93      2.86 o 
  -1   5   6       31.27       37.12      3.36 o 
   0   5   6       13.51        7.48      2.80 o 
   1   5   6        4.51        3.24      2.85 o 
   2   5   6        5.10       -0.11      2.92 o 
   3   5   6       36.63       44.92      3.86 o 
   4   5   6       25.76       40.66      3.84 o 
   5   5   6       22.97       27.42      3.62 o 
  -9  -4   7       11.88        5.51      2.48 o 
  -8  -4   7       22.54       22.65      2.72 o 
  -7  -4   7       28.79       22.08      2.24 o 
  -6  -4   7        8.14       12.05      2.13 o 
  -5  -4   7        4.58        0.40      1.87 o 
  -4  -4   7       29.88       32.22      2.30 o 
  -3  -4   7      112.60      111.22      3.19 o 
 -12  -3   7        1.97       -0.23      3.00 o 
 -11  -3   7       21.87       22.50      3.22 o 
 -10  -3   7       24.18       33.01      2.93 o 
  -9  -3   7       30.84       30.17      2.73 o 
  -8  -3   7       44.16       40.59      2.94 o 
  -7  -3   7        6.40        7.01      2.15 o 
  -6  -3   7       58.50       53.88      2.50 o 
  -5  -3   7       69.92       69.07      2.66 o 
  -4  -3   7       48.79       58.35      2.71 o 
  -3  -3   7       82.23       76.78      2.74 o 
  -2  -3   7      184.64      208.47      3.65 o 
  -1  -3   7      198.64      227.08      4.17 o 
   0  -3   7      196.07      212.38      3.84 o 
   1  -3   7      386.08      381.31      5.06 o 
   2  -3   7      219.47      252.10      4.38 o 
   3  -3   7       57.86       51.78      2.77 o 
   4  -3   7       46.88       47.65      2.69 o 
   5  -3   7       83.42       76.10      3.25 o 
 -13  -2   7        4.71        2.55      2.70 o 
 -12  -2   7        5.16        2.10      2.71 o 
 -11  -2   7        4.00        1.06      2.62 o 
 -10  -2   7        9.21        5.12      2.44 o 
  -9  -2   7        8.38        8.76      2.46 o 
  -8  -2   7      223.46      210.33      4.24 o 
  -7  -2   7      178.80      171.67      3.65 o 
  -6  -2   7       29.16       28.23      2.07 o 
  -5  -2   7       32.37       31.75      2.11 o 
  -4  -2   7       77.64       77.43      2.76 o 
  -2  -2   7       80.24       87.89      2.78 o 
  -1  -2   7      182.25      197.61      3.49 o 
   0  -2   7       78.94       82.17      2.74 o 
   1  -2   7       48.53       47.77      2.39 o 
   2  -2   7      378.88      422.69      5.41 o 
   3  -2   7      918.02      921.47      7.87 o 
   4  -2   7       50.06       54.72      3.02 o 
   5  -2   7        3.65        1.58      2.45 o 
   6  -2   7       39.41       36.28      2.59 o 
 -14  -1   7        2.56        1.41      2.82 o 
 -13  -1   7        1.80        4.23      2.47 o 
 -12  -1   7       12.82       13.92      2.54 o 
 -11  -1   7       13.80       10.27      2.37 o 
 -10  -1   7       20.30       13.42      2.40 o 
  -9  -1   7      197.56      178.75      3.97 o 
  -8  -1   7      104.10      106.77      3.10 o 
  -7  -1   7       15.57       14.74      2.25 o 
  -6  -1   7      351.41      323.19      3.95 o 
  -5  -1   7      308.26      283.63      3.74 o 
  -4  -1   7      209.04      225.29      3.53 o 
  -3  -1   7      405.74      413.94      4.37 o 
  -2  -1   7      345.19      396.52      4.32 o 
  -1  -1   7      215.42      215.39      3.63 o 
   0  -1   7      205.28      209.32      3.65 o 
   1  -1   7      393.47      425.85      4.93 o 
   2  -1   7      250.45      273.40      4.27 o 
   3  -1   7      198.84      199.89      4.17 o 
   4  -1   7      149.02      130.96      3.65 o 
   5  -1   7      404.00      422.50      5.67 o 
   6  -1   7      169.01      158.54      4.10 o 
   7  -1   7       70.26       62.87      3.53 o 
   8  -1   7       65.79       75.93      3.68 o 
   9  -1   7       38.25       26.50      3.09 o 
  10  -1   7        7.58       20.66      3.06 o 
 -14   0   7       15.06       21.28      3.12 o 
 -13   0   7        6.93       10.45      2.59 o 
 -12   0   7       45.89       35.18      2.79 o 
 -11   0   7        4.67        1.98      2.21 o 
 -10   0   7       12.62       12.59      2.15 o 
  -9   0   7       21.41       17.12      2.27 o 
  -8   0   7      405.96      386.18      4.74 o 
  -7   0   7      530.87      500.52      5.03 o 
  -6   0   7      291.04      289.10      3.55 o 
  -5   0   7       43.74       42.04      2.02 o 
  -4   0   7       16.70       16.44      1.79 o 
  -3   0   7       70.03       57.11      2.14 o 
  -2   0   7      477.49      511.84      4.66 o 
  -1   0   7     1215.74     1482.90      7.86 o 
   0   0   7      182.47      192.10      3.37 o 
   1   0   7      242.35      250.53      4.08 o 
   2   0   7        2.37        3.04      2.10 o 
   3   0   7      630.58      584.46      6.45 o 
   4   0   7       67.72       58.02      3.25 o 
   5   0   7        3.16        5.98      2.62 o 
   6   0   7        8.10        6.28      2.71 o 
   7   0   7       74.37       71.40      3.57 o 
   8   0   7        2.90        5.25      3.22 o 
   9   0   7       48.80       41.33      3.38 o 
  10   0   7        0.29       13.08      3.13 o 
 -11   1   7       14.44       13.24      2.20 o 
 -10   1   7       20.00       19.74      2.22 o 
  -9   1   7      196.19      176.94      3.34 o 
  -8   1   7      104.30       96.82      2.59 o 
  -7   1   7       16.50       13.83      1.58 o 
  -6   1   7      348.92      327.46      3.60 o 
  -5   1   7      310.73      305.60      3.54 o 
  -4   1   7      206.54      210.61      2.99 o 
  -3   1   7      404.84      442.33      4.02 o 
  -2   1   7      341.62      386.62      7.84 o 
  -1   1   7      219.46      203.82      3.20 o 
   0   1   7      202.11      213.34      3.44 o 
   1   1   7      390.14      394.04      4.65 o 
   2   1   7      247.41      243.89      4.05 o 
   4   1   7      151.10      141.94      4.02 o 
   5   1   7      409.17      431.61      6.36 o 
   6   1   7      174.41      164.90      4.63 o 
   7   1   7       72.20       79.83      4.10 o 
   8   1   7       66.12       59.25      3.80 o 
   9   1   7       37.62       49.07      3.96 o 
  10   1   7        7.83        8.93      3.36 o 
  -6   2   7       29.86       22.19      1.79 o 
  -5   2   7       32.15       23.91      1.90 o 
  -4   2   7       75.35       66.39      1.49 o 
  -3   2   7      190.04      164.21     13.23 o 
  -2   2   7       76.23       81.39      3.73 o 
  -1   2   7      182.26      197.80      8.98 o 
   0   2   7       79.33       79.20      1.81 o 
   1   2   7       49.65       40.86      2.35 o 
   2   2   7      380.40      393.25      5.22 o 
   3   2   7      920.90      904.64      7.87 o 
   4   2   7       51.93       52.07      3.37 o 
   5   2   7        3.40        2.98      2.61 o 
   6   2   7       38.86       38.21      3.42 o 
   7   2   7       27.52       27.36      3.66 o 
   8   2   7       48.87       51.87      3.82 o 
   9   2   7       42.90       42.20      4.18 o 
  10   2   7       20.81       15.58      3.77 o 
  -7   3   7        6.51        9.39      1.58 o 
  -6   3   7       58.94       53.28      1.87 o 
  -5   3   7       70.44       67.69      1.89 o 
  -4   3   7       50.57       53.58      1.93 o 
  -3   3   7       81.76       70.39      2.76 o 
  -2   3   7      182.20      187.32      3.82 o 
  -1   3   7      194.86      199.37      4.15 o 
   0   3   7      194.88      193.64     17.30 o 
   1   3   7      390.26      390.12     23.26 o 
   2   3   7      223.17      231.43      3.30 o 
   3   3   7       58.00       54.27      3.15 o 
   4   3   7       45.59       43.72      3.14 o 
   5   3   7       81.43       72.72      3.65 o 
   6   3   7        8.86       17.30      3.25 o 
   7   3   7        2.23        7.49      3.29 o 
   9   3   7        3.06        7.62      3.83 o 
 -10   4   7        3.22       -2.21      2.40 o 
  -9   4   7       11.30        6.75      2.37 o 
  -8   4   7       23.32       23.13      2.07 o 
  -7   4   7       29.65       34.42      3.31 o 
  -6   4   7        8.46        6.38      1.77 o 
  -5   4   7        4.48       -0.18      2.60 o 
  -4   4   7       30.06       32.40      3.13 o 
  -3   4   7      109.51       98.97      3.82 o 
  -2   4   7      391.50      349.08      5.46 o 
  -1   4   7      141.12      143.72      4.04 o 
   0   4   7       24.12       19.93      2.91 o 
   1   4   7        9.62       16.57      2.98 o 
   2   4   7        0.70       -1.48      2.68 o 
   3   4   7       26.04       34.35      3.47 o 
   4   4   7       58.11       66.43      4.04 o 
   5   4   7        0.76       -3.06      3.09 o 
   6   4   7        5.80        3.32      3.00 o 
   7   4   7        8.56       24.56      3.73 o 
  -7   5   7       10.02       19.78      3.46 o 
  -6   5   7       20.92       14.47      3.17 o 
  -5   5   7       17.84       22.65      3.46 o 
  -4   5   7       88.10       74.78      3.76 o 
  -3   5   7       35.25       34.84      3.30 o 
  -2   5   7        5.87        4.90      2.94 o 
  -1   5   7       25.11       26.97      3.09 o 
   0   5   7       24.26       21.22      2.86 o 
   1   5   7        4.53        5.84      3.08 o 
   2   5   7        4.65        2.02      2.98 o 
   3   5   7        4.60       13.52      3.51 o 
   4   5   7       13.37       17.06      3.39 o 
 -10  -4   8        6.72       12.65      2.76 o 
  -8  -4   8       36.39       33.15      2.38 o 
  -7  -4   8       54.49       55.13      2.85 o 
  -6  -4   8       34.89       27.54      2.45 o 
  -5  -4   8       17.95       22.96      2.45 o 
  -4  -4   8       11.44        6.11      2.01 o 
  -3  -4   8        0.81        4.25      2.06 o 
  -2  -4   8      121.51      128.04      3.56 o 
 -12  -3   8       10.70       11.12      3.34 o 
 -11  -3   8       60.03       57.91      3.66 o 
 -10  -3   8       61.73       61.39      3.47 o 
  -9  -3   8       31.35       32.78      2.84 o 
  -8  -3   8      112.29      103.40      3.29 o 
  -7  -3   8       26.19       22.64      2.34 o 
  -6  -3   8       72.05       71.19      2.99 o 
  -5  -3   8       55.05       55.16      2.65 o 
  -4  -3   8       37.58       44.17      2.45 o 
  -3  -3   8      120.53      117.13      3.33 o 
  -2  -3   8      133.46      137.34      3.30 o 
  -1  -3   8      125.09      132.84      3.65 o 
   0  -3   8      249.43      273.19      4.47 o 
   1  -3   8        5.03        4.69      2.22 o 
   2  -3   8       75.99       86.64      3.23 o 
   3  -3   8      108.13       98.70      3.51 o 
   4  -3   8       10.00       13.48      2.34 o 
   5  -3   8       76.87       68.59      3.13 o 
 -13  -2   8        4.73        6.96      2.86 o 
 -12  -2   8       35.83       39.12      3.31 o 
 -11  -2   8       35.59       42.04      3.01 o 
 -10  -2   8       23.37       23.62      2.74 o 
  -9  -2   8       91.20       84.94      3.35 o 
  -8  -2   8       60.12       56.16      2.74 o 
  -7  -2   8       87.70       80.80      2.87 o 
  -6  -2   8      156.73      153.01      3.47 o 
  -5  -2   8        0.49        0.59      2.09 o 
  -4  -2   8       16.37       15.04      2.17 o 
  -3  -2   8      178.47      203.77      3.85 o 
  -2  -2   8      175.76      168.63      3.57 o 
  -1  -2   8      264.69      300.83      4.60 o 
   0  -2   8      298.36      322.95      4.69 o 
   1  -2   8        3.51        2.96      2.27 o 
   2  -2   8      197.60      214.07      4.37 o 
   3  -2   8       11.09        6.51      2.29 o 
   4  -2   8       41.56       43.51      3.07 o 
   5  -2   8      139.60      130.63      4.19 o 
   6  -2   8       15.68       16.08      2.52 o 
 -13  -1   8       13.60        9.92      3.00 o 
 -12  -1   8        2.22        1.53      2.76 o 
 -11  -1   8       70.98       65.11      3.21 o 
 -10  -1   8       79.91       83.25      3.37 o 
  -9  -1   8      122.31      118.46      3.50 o 
  -8  -1   8       77.96       70.93      2.86 o 
  -7  -1   8      120.97      105.77      2.92 o 
  -6  -1   8      139.51      143.10      3.14 o 
  -5  -1   8      118.54      121.50      3.15 o 
  -4  -1   8       98.90      105.56      2.91 o 
  -3  -1   8       32.04       29.65      2.27 o 
  -2  -1   8       34.34       35.23      2.19 o 
  -1  -1   8       30.67       36.18      2.56 o 
   0  -1   8      393.62      409.16      4.94 o 
   1  -1   8      146.83      164.21      3.63 o 
   2  -1   8      126.12      130.19      3.55 o 
   3  -1   8      182.41      170.08      4.25 o 
   4  -1   8      173.16      163.16      4.25 o 
   5  -1   8       27.39       29.79      3.29 o 
   6  -1   8       59.12       56.38      3.25 o 
   7  -1   8       94.34       96.29      4.00 o 
   8  -1   8       37.60       38.42      3.36 o 
   9  -1   8       32.94       35.25      3.19 o 
 -14   0   8        5.56       -1.48      2.80 o 
 -13   0   8      123.72      115.79      4.00 o 
 -12   0   8      123.29      119.88      3.86 o 
 -11   0   8       89.63       83.94      3.13 o 
 -10   0   8       16.33       13.69      2.24 o 
  -9   0   8       21.53       17.68      2.29 o 
  -8   0   8        0.03        1.57      1.76 o 
  -7   0   8      619.44      594.17      5.34 o 
  -6   0   8        0.72        0.98      1.75 o 
  -5   0   8        3.20        2.90      1.73 o 
  -4   0   8       20.18       21.93      1.93 o 
  -3   0   8       10.85       15.26      1.82 o 
  -2   0   8       45.14       48.76      2.43 o 
  -1   0   8      276.35      291.92      3.99 o 
   0   0   8        7.15       10.91      2.04 o 
   1   0   8       83.45       81.64      3.06 o 
   2   0   8       45.26       39.52      2.77 o 
   3   0   8      153.16      137.08      3.95 o 
   4   0   8      219.01      202.38      4.64 o 
   5   0   8       69.22       63.57      3.49 o 
   6   0   8       92.73       80.81      4.00 o 
   7   0   8      238.83      239.73      5.59 o 
   8   0   8        1.37        9.02      3.11 o 
   9   0   8       46.20       43.92      3.78 o 
  10   0   8       18.34       31.77      3.77 o 
 -10   1   8       78.47       69.09      2.74 o 
  -9   1   8      120.60      109.24      2.81 o 
  -8   1   8       80.22       69.10      2.28 o 
  -7   1   8      120.27      109.40      2.66 o 
  -6   1   8      142.04      148.29      3.03 o 
  -5   1   8      120.53      110.97      2.54 o 
  -4   1   8      100.09      107.58      2.55 o 
  -3   1   8       34.45       24.50      6.89 o 
  -2   1   8       35.26       40.55      1.36 o 
  -1   1   8       31.20       36.79      2.19 o 
   0   1   8      393.93      401.19      4.72 o 
   1   1   8      148.75      135.21      3.45 o 
   2   1   8      127.89      114.80      3.51 o 
   3   1   8      184.81      151.46      4.06 o 
   4   1   8      173.06      186.97      4.69 o 
   5   1   8       27.15       22.25      3.29 o 
   6   1   8       56.70       53.43      3.65 o 
   7   1   8       95.51       98.78      4.33 o 
   8   1   8       37.96       29.64      3.47 o 
   9   1   8       33.11       25.00      3.45 o 
  -4   2   8       16.50       12.55      1.70 o 
  -3   2   8      178.83      159.71      3.02 o 
  -2   2   8      174.87      154.50      8.93 o 
  -1   2   8      264.11      284.24      3.62 o 
   0   2   8      301.71      308.86      4.20 o 
   1   2   8        3.42        3.85      2.20 o 
   3   2   8       11.68       13.59      2.88 o 
   4   2   8       40.54       39.54      3.25 o 
   5   2   8      140.99      131.92      4.45 o 
   6   2   8       16.20       14.10      3.30 o 
   7   2   8       10.53        9.29      3.10 o 
   8   2   8       27.28       30.73      3.91 o 
   9   2   8       47.65       50.82      4.01 o 
  -8   3   8      113.97      109.23      3.40 o 
  -6   3   8       70.36       69.73      3.15 o 
  -5   3   8       53.12       46.15      2.67 o 
  -4   3   8       38.01       41.60      2.63 o 
  -3   3   8      117.73      103.68      3.08 o 
  -2   3   8      132.94      139.89      3.68 o 
  -1   3   8      124.66      126.69      3.73 o 
   0   3   8      254.93      257.13      4.88 o 
   1   3   8        5.89        7.82      2.44 o 
   2   3   8       76.73       75.40      2.47 o 
   3   3   8      108.80       98.12      3.72 o 
   4   3   8        9.99       12.43      2.97 o 
   5   3   8       75.11       69.99      3.76 o 
   6   3   8       30.34       27.19      3.53 o 
   7   3   8       20.10       35.17      3.81 o 
   8   3   8       34.09       29.24      3.79 o 
 -10   4   8        6.75       -1.48      2.42 o 
  -9   4   8        0.32       -2.01      2.51 o 
  -7   4   8       55.87       56.15      3.60 o 
  -6   4   8       35.07       40.88      3.31 o 
  -5   4   8       17.78       16.09      2.57 o 
  -4   4   8       11.52       15.55      2.75 o 
  -3   4   8        1.02        1.68      2.64 o 
  -2   4   8      124.94      122.24      3.83 o 
  -1   4   8        8.68        6.14      2.69 o 
   0   4   8       32.14       32.70      3.10 o 
   1   4   8        0.31        0.55      2.67 o 
   2   4   8        1.26        1.96      2.91 o 
   3   4   8        7.11       13.14      3.12 o 
   4   4   8      106.41      109.32      4.62 o 
   5   4   8       28.66       26.03      3.60 o 
   6   4   8       16.63       12.47      3.10 o 
  -7   5   8       13.06       17.78      3.19 o 
  -6   5   8       14.99       15.01      3.09 o 
  -5   5   8       56.41       66.45      4.16 o 
  -4   5   8       94.90       96.76      4.15 o 
  -3   5   8       32.29       26.72      3.23 o 
  -2   5   8       24.12       17.38      3.34 o 
  -1   5   8        0.96        3.04      2.50 o 
   0   5   8        8.76        3.56      2.78 o 
   1   5   8        6.38        4.34      3.19 o 
   2   5   8       16.29       17.24      3.49 o 
   3   5   8        7.18       20.74      3.86 o 
  -9  -4   9        1.22       10.03      2.39 o 
  -8  -4   9        5.72        3.12      2.30 o 
  -7  -4   9        5.62        3.23      2.28 o 
  -6  -4   9       69.93       78.93      3.14 o 
  -5  -4   9      120.26      110.55      3.59 o 
  -4  -4   9       84.91       92.77      3.23 o 
  -3  -4   9       65.98       55.72      2.68 o 
  -2  -4   9        4.09       10.70      2.40 o 
  -1  -4   9       47.27       53.27      2.89 o 
 -11  -3   9        2.12        1.81      2.72 o 
 -10  -3   9       18.62       25.47      2.90 o 
  -9  -3   9       23.74       23.49      2.36 o 
  -8  -3   9       70.47       65.96      2.93 o 
  -7  -3   9      129.81      124.17      3.60 o 
  -6  -3   9       22.83       21.39      2.44 o 
  -5  -3   9        2.15        3.97      2.30 o 
  -4  -3   9       34.41       40.39      2.80 o 
  -3  -3   9      137.36      137.73      3.72 o 
  -2  -3   9      125.55      153.26      4.07 o 
  -1  -3   9       98.82      103.17      3.49 o 
   0  -3   9       42.38       42.91      2.80 o 
   1  -3   9      140.29      152.45      3.82 o 
   2  -3   9       47.60       53.11      2.91 o 
   3  -3   9       89.97       88.03      3.44 o 
   4  -3   9       66.90       60.36      3.06 o 
   5  -3   9       22.16       24.92      2.65 o 
 -12  -2   9       18.20       17.30      2.99 o 
 -11  -2   9       29.20       29.31      3.11 o 
 -10  -2   9       34.14       33.17      2.90 o 
  -9  -2   9       63.76       50.56      2.81 o 
  -8  -2   9       13.24        7.89      2.12 o 
  -7  -2   9       22.51       26.55      2.62 o 
  -6  -2   9      142.72      145.62      3.85 o 
  -5  -2   9       75.73       89.18      2.99 o 
  -4  -2   9        5.64        2.57      2.19 o 
  -3  -2   9       36.42       40.22      2.50 o 
  -2  -2   9      180.45      209.66      4.10 o 
  -1  -2   9      625.16      698.99      6.90 o 
   0  -2   9      581.94      569.76      6.20 o 
   1  -2   9      214.85      229.58      4.59 o 
   2  -2   9      153.28      164.37      4.10 o 
   3  -2   9       84.05       69.72      3.48 o 
   4  -2   9       94.30       88.64      3.72 o 
   5  -2   9       92.09       82.91      3.71 o 
 -13  -1   9       35.00       44.68      3.40 o 
 -12  -1   9        5.98        5.71      2.68 o 
 -11  -1   9        7.21        1.92      2.51 o 
 -10  -1   9        8.26        7.49      2.44 o 
  -9  -1   9       55.09       54.35      2.82 o 
  -8  -1   9       96.62       85.45      3.05 o 
  -7  -1   9      351.82      334.92      4.73 o 
  -6  -1   9       39.32       41.74      2.68 o 
  -5  -1   9       99.49       93.34      3.03 o 
  -4  -1   9      460.04      496.08      5.61 o 
  -3  -1   9      616.30      610.74      5.99 o 
  -2  -1   9      208.21      215.87      4.15 o 
  -1  -1   9      123.62      128.62      3.61 o 
   0  -1   9       17.33       21.10      2.44 o 
   1  -1   9      344.53      401.31      5.74 o 
   2  -1   9      217.96      209.52      4.40 o 
   3  -1   9      189.12      193.91      4.67 o 
   4  -1   9      248.76      233.06      5.12 o 
   5  -1   9       85.07       70.80      3.66 o 
   6  -1   9       27.40       23.41      3.00 o 
   7  -1   9       46.04       54.74      3.73 o 
   8  -1   9       46.29       48.18      3.40 o 
   9  -1   9        3.28       19.89      3.00 o 
 -13   0   9        1.65        4.69      2.97 o 
 -12   0   9       12.75       12.18      2.71 o 
 -11   0   9       45.93       45.03      2.98 o 
 -10   0   9        4.35        4.15      2.20 o 
  -9   0   9        0.23        0.10      1.98 o 
  -8   0   9      116.78      111.55      2.97 o 
  -7   0   9       44.80       50.55      2.51 o 
  -6   0   9      368.47      390.21      4.84 o 
  -5   0   9     1182.27     1174.86      7.65 o 
  -4   0   9      143.64      164.79      3.51 o 
  -3   0   9        0.80        2.27      1.83 o 
  -2   0   9       43.28       51.37      2.53 o 
  -1   0   9      313.06      297.26      4.35 o 
   0   0   9      221.09      240.01      4.40 o 
   1   0   9       63.28       54.88      2.88 o 
   2   0   9       16.77       17.80      2.86 o 
   3   0   9       29.79       26.83      2.95 o 
   4   0   9      181.83      165.01      4.62 o 
   5   0   9      100.78      102.25      3.92 o 
   6   0   9       91.53       90.04      4.06 o 
   7   0   9       47.60       44.78      3.89 o 
   8   0   9       34.09       34.99      3.63 o 
   9   0   9        1.67        4.06      3.05 o 
  -9   1   9       51.88       44.30      2.24 o 
  -8   1   9       92.80       87.14      2.67 o 
  -7   1   9      352.13      370.21      4.55 o 
  -6   1   9       38.83       33.32      2.14 o 
  -5   1   9      100.83       94.78      2.79 o 
  -4   1   9      466.71      495.75      5.04 o 
  -3   1   9      618.23      641.76      5.74 o 
  -2   1   9      207.48      189.07      3.48 o 
  -1   1   9      123.61      124.21      3.28 o 
   0   1   9       17.52       17.89      2.15 o 
   1   1   9      346.42      378.28      5.13 o 
   2   1   9      220.79      193.97      4.25 o 
   3   1   9      190.60      179.26      4.58 o 
   4   1   9      251.98      252.58      5.48 o 
   5   1   9       85.20       75.03      4.00 o 
   6   1   9       27.14       23.13      3.57 o 
   7   1   9       45.71       52.76      3.70 o 
   8   1   9       45.35       50.40      3.77 o 
   9   1   9        2.87        0.40      2.83 o 
  -3   2   9       36.23       22.42      1.79 o 
  -2   2   9      181.54      186.33      3.65 o 
  -1   2   9      622.30      660.57      6.35 o 
   0   2   9      584.00      560.56      5.90 o 
   1   2   9      214.32      202.50      4.14 o 
   3   2   9       84.21       86.54      3.93 o 
   4   2   9       95.13       79.31      3.86 o 
   5   2   9       90.82       79.03      3.88 o 
   6   2   9       56.44       57.65      3.79 o 
   7   2   9        0.41        2.58      3.44 o 
   8   2   9        0.63       -3.14      3.35 o 
  -4   3   9       34.21       27.79      2.57 o 
  -3   3   9      139.71      126.79      3.40 o 
  -2   3   9      123.35      125.80      3.72 o 
  -1   3   9      100.19      108.40      3.72 o 
   0   3   9       41.99       49.22      3.23 o 
   1   3   9      139.27      152.16      6.88 o 
   2   3   9       46.23       38.32      2.30 o 
   3   3   9       89.66       86.49      3.91 o 
   4   3   9       65.27       55.88      3.66 o 
   5   3   9       21.90       29.49      3.52 o 
   6   3   9       36.75       26.36      3.35 o 
   7   3   9       49.24       62.04      4.25 o 
  -5   4   9      120.43      108.85      3.72 o 
  -4   4   9       84.08       82.70      3.56 o 
  -3   4   9       66.16       55.28      3.26 o 
  -2   4   9        4.55        1.28      2.39 o 
  -1   4   9       48.34       51.92      3.40 o 
   0   4   9        6.66        9.58      3.11 o 
   1   4   9       19.70       20.27      3.34 o 
   2   4   9        7.58        6.18      2.89 o 
   3   4   9        1.54       13.24      3.23 o 
   4   4   9       23.44       36.86      3.86 o 
   5   4   9       92.24      102.59      4.66 o 
  -5   5   9        0.26       -2.68      2.68 o 
  -4   5   9       18.40       29.91      3.23 o 
  -3   5   9       34.98       38.96      3.38 o 
  -2   5   9       30.64       30.23      3.26 o 
  -1   5   9       16.25        9.29      2.67 o 
   0   5   9       18.51        9.44      3.08 o 
   1   5   9       20.74       20.10      3.36 o 
  -8  -4  10        5.13        0.42      2.29 o 
  -7  -4  10        3.17        6.88      2.61 o 
  -6  -4  10       21.22       13.08      2.22 o 
  -5  -4  10       16.96       22.75      2.50 o 
  -4  -4  10       10.75       10.33      2.31 o 
  -3  -4  10        3.95       10.02      2.58 o 
  -2  -4  10        7.68        4.62      2.29 o 
  -1  -4  10       29.90       35.19      2.62 o 
 -11  -3  10       12.46        2.33      2.13 o 
 -10  -3  10        1.17        3.23      2.16 o 
  -9  -3  10       10.48       14.12      2.68 o 
  -8  -3  10       33.55       27.94      2.84 o 
  -7  -3  10       64.47       66.71      3.33 o 
  -6  -3  10        1.37        1.13      2.38 o 
  -5  -3  10       31.75       26.70      2.73 o 
  -4  -3  10       73.30       72.60      3.12 o 
  -3  -3  10       55.59       54.87      2.98 o 
  -2  -3  10      143.43      152.10      4.25 o 
  -1  -3  10       59.29       63.40      3.16 o 
   0  -3  10       23.44       20.74      2.51 o 
   1  -3  10       23.80       19.19      2.55 o 
   3  -3  10        8.71        4.41      2.25 o 
   4  -3  10       61.75       55.36      3.26 o 
   5  -3  10       12.81       12.14      2.38 o 
 -12  -2  10        7.86        6.71      2.71 o 
 -11  -2  10      109.47      106.97      3.67 o 
 -10  -2  10      139.48      122.07      3.60 o 
  -9  -2  10       29.36       27.03      2.54 o 
  -8  -2  10       15.03       15.99      2.39 o 
  -7  -2  10        1.66       -0.54      2.39 o 
  -6  -2  10      153.08      157.02      3.88 o 
  -5  -2  10      208.26      215.89      4.35 o 
  -4  -2  10      103.59      107.55      3.65 o 
  -3  -2  10       13.88       11.93      2.34 o 
  -2  -2  10       18.08       20.84      2.83 o 
  -1  -2  10      120.74      141.13      3.91 o 
   0  -2  10      197.41      219.10      4.48 o 
   1  -2  10       95.54      112.79      3.75 o 
   2  -2  10       33.33       32.91      2.93 o 
   3  -2  10       21.64       19.82      2.98 o 
   4  -2  10        8.03        6.56      2.50 o 
   5  -2  10       23.83       26.63      3.06 o 
 -13  -1  10       26.81       24.33      3.29 o 
 -12  -1  10       27.55       21.43      2.79 o 
 -11  -1  10       36.62       35.54      2.82 o 
 -10  -1  10       12.54       13.17      2.25 o 
  -9  -1  10      142.25      141.45      3.65 o 
  -8  -1  10      158.09      161.65      3.93 o 
  -7  -1  10      196.43      213.55      4.43 o 
  -6  -1  10      160.45      161.95      3.82 o 
  -5  -1  10       78.21       79.68      3.12 o 
  -4  -1  10      142.49      148.12      3.65 o 
  -3  -1  10       50.83       55.61      2.86 o 
  -2  -1  10       58.09       62.40      2.98 o 
  -1  -1  10       21.78       24.38      2.55 o 
   0  -1  10      141.87      153.49      4.02 o 
   1  -1  10       20.56       19.41      2.88 o 
   2  -1  10      119.67      110.33      3.96 o 
   3  -1  10       71.51       66.46      3.74 o 
   4  -1  10        8.10       -1.01      2.59 o 
   5  -1  10       49.41       51.32      3.53 o 
   6  -1  10        7.41        4.92      2.63 o 
   7  -1  10       11.96       20.24      3.12 o 
 -13   0  10        9.56        4.82      2.70 o 
 -12   0  10        0.81        0.39      2.41 o 
 -11   0  10       13.24       14.10      2.38 o 
 -10   0  10       26.59       24.67      2.17 o 
  -9   0  10        0.82        0.27      1.93 o 
  -8   0  10       33.90       29.67      2.62 o 
  -7   0  10      287.18      297.35      4.63 o 
  -6   0  10      477.20      497.20      5.54 o 
  -5   0  10       40.44       45.69      2.68 o 
  -4   0  10      101.95       96.49      2.91 o 
  -3   0  10       14.21       19.29      2.31 o 
  -2   0  10       31.15       36.65      2.52 o 
  -1   0  10        0.01       -0.30      2.26 o 
   0   0  10       52.32       50.82      3.15 o 
   1   0  10       55.33       45.86      3.14 o 
   2   0  10        2.94        5.85      2.66 o 
   3   0  10        9.81        9.41      3.00 o 
   4   0  10       51.65       53.62      3.65 o 
   5   0  10        1.28        5.01      3.15 o 
   6   0  10       27.96       14.81      3.28 o 
   7   0  10       65.90       66.04      4.09 o 
   8   0  10       17.17       30.89      3.79 o 
  -9   1  10      142.60      147.12      3.53 o 
  -8   1  10      160.97      171.20      3.60 o 
  -7   1  10      202.18      202.54      3.82 o 
  -6   1  10      159.52      164.40      3.53 o 
  -5   1  10       78.09       82.55      2.67 o 
  -4   1  10      141.14      144.76      3.39 o 
  -3   1  10       48.06       45.83      2.55 o 
  -2   1  10       58.74       55.81      2.66 o 
  -1   1  10       22.03       20.00      2.47 o 
   0   1  10      139.79      133.89      3.71 o 
   1   1  10       20.49       18.96      2.64 o 
   2   1  10      121.41      100.85      3.75 o 
   3   1  10       75.06       64.77      3.70 o 
   4   1  10        8.24        7.90      3.25 o 
   5   1  10       48.26       40.83      3.70 o 
   6   1  10        7.59        5.49      3.19 o 
   7   1  10       11.51       11.22      3.51 o 
   8   1  10        5.46       17.99      3.69 o 
  -1   2  10      118.32      118.53      4.51 o 
   0   2  10      197.92      183.56      4.10 o 
   1   2  10       98.53       95.75      3.51 o 
   3   2  10       21.10       22.43      3.01 o 
   4   2  10        8.13        2.55      2.94 o 
   5   2  10       24.56       28.79      3.49 o 
   6   2  10       96.66       82.35      4.24 o 
   7   2  10       39.32       43.07      4.06 o 
  -2   3  10      142.66      137.62      3.99 o 
  -1   3  10       60.32       61.51      3.34 o 
   0   3  10       24.70       25.52      3.00 o 
   1   3  10       23.83       30.80      2.15 o 
   2   3  10       13.37        8.14      2.04 o 
   3   3  10        9.21       11.70      3.32 o 
   4   3  10       59.84       50.47      3.56 o 
   5   3  10       12.67       29.02      3.60 o 
   6   3  10        8.77        6.43      3.16 o 
  -4   4  10       10.73        8.07      2.49 o 
  -3   4  10        4.13        5.44      2.52 o 
  -2   4  10        7.58        3.54      2.39 o 
  -1   4  10       29.86       22.52      3.19 o 
   0   4  10       70.99       80.46      4.16 o 
   1   4  10       30.93       36.58      3.59 o 
   2   4  10        9.24        5.56      3.08 o 
   3   4  10       16.52       23.91      3.71 o 
  -7  -4  11       12.25        1.27      2.34 o 
  -6  -4  11       12.13       14.96      2.54 o 
  -5  -4  11        7.85        9.74      2.32 o 
  -4  -4  11       35.37       38.03      2.67 o 
  -3  -4  11       19.21       30.20      2.82 o 
  -2  -4  11        3.43       -0.59      2.31 o 
  -1  -4  11       16.39       22.62      2.57 o 
 -10  -3  11       11.20       12.75      2.60 o 
  -9  -3  11        0.17       -2.57      2.57 o 
  -8  -3  11        1.73        3.41      2.66 o 
  -7  -3  11        7.14        9.08      2.37 o 
  -6  -3  11       18.57       17.10      2.65 o 
  -5  -3  11       35.15       39.24      3.13 o 
  -4  -3  11        1.77       -1.53      2.21 o 
  -3  -3  11       18.95       21.29      2.85 o 
  -2  -3  11       57.97       60.36      3.35 o 
  -1  -3  11      166.12      178.13      4.30 o 
   0  -3  11      102.25      110.41      3.88 o 
   1  -3  11       80.97       88.95      3.78 o 
   3  -3  11       11.93       11.55      2.35 o 
   4  -3  11       17.04       16.00      2.46 o 
 -11  -2  11        8.51        9.47      2.64 o 
 -10  -2  11       19.57       29.65      2.86 o 
  -9  -2  11       23.55       25.55      2.74 o 
  -8  -2  11        4.39        2.85      2.42 o 
  -7  -2  11       11.28       13.24      2.56 o 
  -6  -2  11        7.41        3.85      2.38 o 
  -5  -2  11      132.29      147.60      3.96 o 
  -4  -2  11      132.64      143.71      4.02 o 
  -3  -2  11      351.88      394.85      6.10 o 
  -2  -2  11      193.71      221.67      4.91 o 
  -1  -2  11       66.00       66.76      3.22 o 
   0  -2  11       12.16       12.70      2.85 o 
   1  -2  11      133.06      151.29      4.50 o 
   2  -2  11       37.77       35.16      3.08 o 
   3  -2  11       14.23        7.80      2.90 o 
   4  -2  11        5.13        4.59      2.79 o 
   5  -2  11        1.94        4.84      2.98 o 
 -12  -1  11       16.51       13.11      2.48 o 
 -11  -1  11       19.18       17.16      2.59 o 
 -10  -1  11       22.08       27.30      2.76 o 
  -9  -1  11       47.45       52.68      3.04 o 
  -8  -1  11        7.21        7.85      2.56 o 
  -7  -1  11       61.27       60.07      2.95 o 
  -6  -1  11      185.83      192.76      4.20 o 
  -5  -1  11      256.83      259.78      4.78 o 
  -4  -1  11       59.53       60.90      3.06 o 
  -3  -1  11       44.61       47.08      2.93 o 
  -2  -1  11       43.69       42.98      2.99 o 
  -1  -1  11       49.92       47.45      2.94 o 
   0  -1  11      123.96      125.08      4.11 o 
   1  -1  11        9.11       12.92      2.74 o 
   2  -1  11       28.74       23.38      3.03 o 
   3  -1  11       61.32       60.79      3.75 o 
   4  -1  11      106.30       88.17      4.02 o 
   5  -1  11       34.38       30.67      3.59 o 
   6  -1  11       18.79       19.08      3.08 o 
   7  -1  11        2.02        1.97      2.95 o 
 -12   0  11        0.35       -1.92      2.16 o 
 -11   0  11        6.75       11.35      2.31 o 
 -10   0  11       43.55       36.94      2.68 o 
  -9   0  11       59.18       71.39      3.04 o 
  -8   0  11       11.15       14.20      2.45 o 
  -7   0  11      304.62      316.26      4.90 o 
  -6   0  11      136.47      148.16      3.69 o 
  -5   0  11        9.49        8.12      2.12 o 
  -4   0  11       26.07       25.71      2.51 o 
  -3   0  11       17.01       19.36      2.57 o 
  -2   0  11       16.24       17.02      2.39 o 
  -1   0  11       18.57       16.55      2.54 o 
   0   0  11       31.06       24.61      2.99 o 
   1   0  11      216.30      186.46      4.69 o 
   2   0  11      226.43      195.40      4.97 o 
   3   0  11        2.34        0.31      2.69 o 
   4   0  11       12.93       10.04      3.02 o 
   5   0  11       11.82       22.90      3.48 o 
   6   0  11       84.28       70.09      3.99 o 
   7   0  11       13.05       17.16      3.63 o 
  -8   1  11        7.41        4.20      2.03 o 
  -7   1  11       64.07       63.93      2.83 o 
  -6   1  11      187.92      199.63      3.81 o 
  -5   1  11      260.55      272.22      4.62 o 
  -4   1  11       59.31       61.81      2.85 o 
  -3   1  11       45.04       45.54      2.79 o 
  -2   1  11       42.23       36.10      2.67 o 
  -1   1  11       49.97       47.26      2.92 o 
   0   1  11      123.02      113.11      3.83 o 
   1   1  11       10.00       12.05      2.85 o 
   2   1  11       28.59       22.01      2.95 o 
   3   1  11       61.20       60.21      3.74 o 
   4   1  11      106.60       99.74      4.35 o 
   5   1  11       34.35       17.70      3.64 o 
   6   1  11       18.45       20.36      3.78 o 
   7   1  11        2.11        3.06      2.96 o 
   0   2  11       11.76       13.05      2.49 o 
   1   2  11      134.92      119.80      3.92 o 
   3   2  11       13.79       18.42      3.39 o 
   4   2  11        4.98       -0.81      3.25 o 
   5   2  11        1.97        3.40      3.49 o 
   6   2  11       37.60       36.48      4.09 o 
   0   3  11      100.75      101.40      4.04 o 
   1   3  11       78.98       92.71      5.69 o 
   2   3  11       11.22        4.90      3.36 o 
   3   3  11       12.41       13.47      3.15 o 
   4   3  11       17.44       12.94      3.45 o 
  -2   4  11        3.64       -2.34      2.34 o 
  -1   4  11       16.01       14.95      3.31 o 
   0   4  11        5.52       10.94      3.27 o 
   1   4  11       41.16       51.97      3.87 o 
   2   4  11       34.06       27.13      3.84 o 
  -4  -4  12        0.96       19.10      2.46 o 
  -3  -4  12       19.05       15.75      2.66 o 
  -2  -4  12       19.85       36.18      2.76 o 
  -1  -4  12       17.53        9.88      2.41 o 
  -9  -3  12        9.34       13.29      2.81 o 
  -8  -3  12        1.41       -1.77      2.54 o 
  -7  -3  12       39.03       39.59      3.12 o 
  -6  -3  12       31.09       32.22      2.59 o 
  -5  -3  12       25.67       22.48      2.56 o 
  -4  -3  12       43.80       64.02      3.60 o 
  -3  -3  12        9.48       12.13      2.69 o 
  -2  -3  12        4.88        6.47      2.67 o 
  -1  -3  12       58.14       51.22      3.17 o 
   0  -3  12       12.03       14.03      2.64 o 
   1  -3  12       21.99       29.88      2.91 o 
   2  -3  12        3.15       -1.20      2.08 o 
   3  -3  12        7.13       14.40      2.19 o 
 -10  -2  12        2.19       -2.56      2.56 o 
  -9  -2  12       22.83       28.86      3.05 o 
  -8  -2  12       27.65       34.33      3.00 o 
  -7  -2  12        4.82        1.34      2.40 o 
  -6  -2  12       52.16       58.81      3.23 o 
  -5  -2  12       25.64       27.98      2.79 o 
  -4  -2  12      145.27      157.84      4.18 o 
  -3  -2  12       62.99       70.36      3.54 o 
  -2  -2  12       24.92       28.20      3.03 o 
  -1  -2  12       25.74       28.26      3.02 o 
   0  -2  12       34.96       25.50      3.00 o 
   1  -2  12        7.52        5.75      2.75 o 
   2  -2  12       27.72       21.22      2.96 o 
   3  -2  12       36.76       40.44      3.31 o 
   4  -2  12        8.15        0.99      2.67 o 
 -11  -1  12       16.51       13.11      2.55 o 
 -10  -1  12       47.70       45.68      3.12 o 
  -9  -1  12        7.79       11.65      2.60 o 
  -8  -1  12       13.29        9.55      2.34 o 
  -7  -1  12        8.38        5.12      2.47 o 
  -6  -1  12       81.31       90.95      3.61 o 
  -5  -1  12       86.21       95.03      3.46 o 
  -4  -1  12        8.03       10.66      2.76 o 
  -3  -1  12       18.02       15.93      2.68 o 
  -2  -1  12      107.74      108.11      3.69 o 
  -1  -1  12       29.01       24.80      2.91 o 
   0  -1  12       17.27       13.14      2.98 o 
   1  -1  12      112.55      101.24      3.96 o 
   2  -1  12       26.92       23.39      3.11 o 
   3  -1  12        4.37       12.17      3.14 o 
   4  -1  12        0.93       -2.71      2.71 o 
   5  -1  12       15.24       21.46      3.31 o 
 -11   0  12       13.55        8.75      2.55 o 
 -10   0  12        8.02        9.99      2.36 o 
  -9   0  12       31.05       37.04      2.72 o 
  -8   0  12       59.80       54.90      2.92 o 
  -7   0  12       54.37       57.86      2.92 o 
  -6   0  12        0.01       -0.50      2.19 o 
  -5   0  12        5.69        9.13      2.48 o 
  -4   0  12       53.48       51.76      3.11 o 
  -3   0  12        0.04        2.01      2.51 o 
  -2   0  12        0.03       -0.25      2.33 o 
  -1   0  12        4.21        3.22      2.47 o 
   0   0  12       65.06       55.29      3.27 o 
   1   0  12       20.13       22.80      3.03 o 
   2   0  12       78.46       74.17      3.79 o 
   3   0  12       35.69       28.55      3.23 o 
   4   0  12        2.78        6.63      3.25 o 
   5   0  12        0.37        8.53      3.04 o 
  -7   1  12        8.15        5.72      2.08 o 
  -6   1  12       80.88       98.25      3.56 o 
  -5   1  12       83.20       92.84      3.34 o 
  -4   1  12        6.96        9.37      2.30 o 
  -3   1  12       17.86       14.22      2.61 o 
  -2   1  12      107.78      104.64      3.70 o 
  -1   1  12       30.59       27.03      2.84 o 
   0   1  12       17.35       15.99      2.60 o 
   1   1  12      113.48      103.76      3.98 o 
   2   1  12       28.46       21.81      2.89 o 
   3   1  12        4.49        8.44      2.90 o 
   4   1  12        0.80        8.99      3.65 o 
   5   1  12       15.22        5.74      3.54 o 
   1   2  12        7.66        5.19      2.57 o 
   3   2  12       37.65       37.05      3.71 o 
   1   3  12       22.92       33.66      3.41 o 
   2   3  12        3.36       -0.54      2.23 o 
   3   3  12        7.01       12.56      3.63 o 
  -7  -3  13        5.44        9.18      2.92 o 
  -6  -3  13        0.97       -0.53      2.33 o 
  -5  -3  13        9.26       13.03      2.84 o 
  -4  -3  13       40.21       47.63      3.45 o 
  -3  -3  13       42.82       44.87      3.15 o 
  -2  -3  13       14.43       24.11      2.87 o 
  -1  -3  13       21.31        5.07      2.58 o 
   0  -3  13        7.66       -0.05      2.32 o 
   1  -3  13        2.92       20.45      2.29 o 
  -9  -2  13        2.73        0.00      2.59 o 
  -8  -2  13       14.64       13.09      2.86 o 
  -7  -2  13       11.55       19.98      2.83 o 
  -6  -2  13       27.44       34.65      3.07 o 
  -5  -2  13       56.98       69.51      3.47 o 
  -4  -2  13       16.23       17.43      3.04 o 
  -3  -2  13       12.36        7.60      2.65 o 
  -2  -2  13       43.09       46.31      3.33 o 
  -1  -2  13       24.02       22.73      2.81 o 
   0  -2  13       40.68       35.02      3.24 o 
   1  -2  13        2.10        7.37      2.72 o 
   2  -2  13        0.27       -1.54      2.41 o 
   3  -2  13        1.04       13.65      2.79 o 
 -10  -1  13        5.75        8.48      2.77 o 
  -9  -1  13       34.81       36.04      2.91 o 
  -8  -1  13        3.01        1.64      2.64 o 
  -7  -1  13        0.15        1.63      2.52 o 
  -6  -1  13       12.28       10.61      2.59 o 
  -5  -1  13       22.10       28.08      3.22 o 
  -4  -1  13       19.34       24.64      2.82 o 
  -3  -1  13       28.78       27.68      3.00 o 
  -2  -1  13       18.40       19.82      2.80 o 
  -1  -1  13        3.23        0.96      2.62 o 
   0  -1  13        0.42       -1.08      2.84 o 
   1  -1  13       66.27       63.07      3.79 o 
   2  -1  13       86.69       78.71      4.00 o 
   3  -1  13       10.31       16.72      3.15 o 
   4  -1  13        0.42       -2.64      2.64 o 
 -11   0  13        5.87       14.46      2.58 o 
 -10   0  13       23.83       25.84      2.85 o 
  -9   0  13        2.66        0.76      2.32 o 
  -8   0  13        0.09        2.78      2.47 o 
  -7   0  13        0.14        0.10      2.28 o 
  -6   0  13        1.15        1.39      2.34 o 
  -5   0  13        1.14        4.02      2.65 o 
  -4   0  13        2.74        1.93      2.36 o 
  -3   0  13       42.09       36.63      2.88 o 
  -2   0  13       10.31        8.38      2.67 o 
  -1   0  13       36.53       40.30      3.39 o 
   0   0  13       74.89       64.07      3.43 o 
   1   0  13       43.89       37.03      3.35 o 
   2   0  13       11.79       13.80      3.30 o 
   3   0  13       26.57       18.11      3.02 o 
   4   0  13        1.06        9.81      3.31 o 
  -6   1  13       12.39       12.19      2.45 o 
  -5   1  13       22.36       22.79      2.68 o 
  -4   1  13       20.02       23.73      2.57 o 
  -3   1  13       27.55       24.35      2.69 o 
  -2   1  13       18.74       15.89      2.69 o 
  -1   1  13        3.20        4.19      2.46 o 
   0   1  13        0.31       -1.93      2.76 o 
   1   1  13       66.32       64.58      3.48 o 
   2   1  13       88.74       67.33      3.84 o 
   3   1  13        9.54       13.09      3.38 o 
   4   1  13        0.47        7.48      3.09 o 
   3   2  13        0.98        8.86      3.08 o 
   1   3  13        2.56       21.11      3.05 o 
  -7  -2  14       15.47       15.03      2.78 o 
  -6  -2  14        4.25        1.04      2.55 o 
  -5  -2  14       54.98       69.65      3.69 o 
  -4  -2  14       14.94        9.97      2.84 o 
  -3  -2  14        5.42       15.65      2.77 o 
  -2  -2  14        1.61       -1.03      2.51 o 
  -1  -2  14        5.03        5.72      2.67 o 
   0  -2  14       13.17       23.86      2.82 o 
   1  -2  14       29.43       27.40      3.12 o 
  -9  -1  14        3.98        4.31      2.72 o 
  -8  -1  14       10.55       15.22      2.80 o 
  -7  -1  14       10.10        9.81      2.70 o 
  -6  -1  14       27.87       38.89      3.30 o 
  -5  -1  14        6.96        8.80      2.66 o 
  -4  -1  14       25.65       22.70      2.84 o 
  -3  -1  14       46.66       55.73      3.47 o 
  -2  -1  14        9.07        9.94      2.82 o 
  -1  -1  14        6.33        3.02      2.71 o 
   0  -1  14       10.71       12.77      2.97 o 
   1  -1  14       33.07       20.74      3.14 o 
   2  -1  14        0.86        3.53      2.96 o 
  -9   0  14        5.38       13.76      2.86 o 
  -8   0  14        0.00       -1.44      2.36 o 
  -7   0  14        0.29       -1.73      2.41 o 
  -6   0  14        4.15        8.30      2.45 o 
  -5   0  14       74.37       90.93      3.65 o 
  -4   0  14       43.59       65.29      3.40 o 
  -3   0  14        0.19       -2.40      2.54 o 
  -2   0  14       12.66        4.04      2.43 o 
  -1   0  14        8.30        6.28      2.91 o 
   0   0  14       12.35        5.53      2.65 o 
   1   0  14       20.10       22.40      3.40 o 
   2   0  14       50.05       46.79      3.59 o 
  -5   1  14        6.88       14.38      2.33 o 
  -4   1  14       26.14       20.14      2.68 o 
  -3   1  14       47.35       46.31      3.11 o 
  -2   1  14        8.82       17.53      2.69 o 
  -1   1  14        6.46        4.51      2.68 o 
   0   1  14       10.66       11.79      2.55 o 
   1   1  14       32.34       26.41      3.22 o 
   2   1  14        0.91        0.79      2.76 o 
  -6  -1  15       20.54       27.04      3.11 o 
  -5  -1  15       17.13       16.93      2.90 o 
  -4  -1  15        9.02       18.67      2.84 o 
  -3  -1  15        2.49        2.26      2.73 o 
  -2  -1  15        4.36        1.51      2.80 o 
  -1  -1  15        3.32        4.62      2.98 o 
  -7   0  15        0.99        8.09      2.59 o 
  -6   0  15        2.42        1.89      2.77 o 
  -5   0  15        1.32        8.09      2.88 o 
  -4   0  15       15.31       17.37      3.04 o 
  -3   0  15        1.14        3.14      2.81 o 
  -2   0  15        4.60        3.08      2.84 o 
  -1   0  15        0.12        4.38      2.63 o 
   0   0  15        8.57       -1.50      2.67 o 
  -4   1  15        9.08       10.10      2.59 o 
  -3   1  15        2.23        1.25      2.54 o 
  -2   1  15        3.93       11.50      2.73 o 
  -1   1  15        3.29       -0.40      2.58 o 
                                                 
